# Supplementary material for: The three-dimensional impulse-response model: Modeling the training process in accordance with energy system-specific adaptation
Source: PLoS One. 2026 Feb 6;21(2):e0341721. doi: 10.1371/journal.pone.0341721 (PMC12880663; doi:10.1371/journal.pone.0341721)
Supplement: S2 File — Data used for example calculation in S1 File. (XLSX) [file pone.0341721.s004.xlsx]

## Sheet: Energy system contr (Fig2)
	Power	Sustainable Duration		0.9	90% (730s)	90% (334W)	CP Power	CPP%	W' Power	WP%	CPP+WP	Pmax Power	PmaxP%	WP+PmaxP	Total Power		CP	300
1	1.2						1.2	1	0	0	1.2	0	0	0	1.2		W	25000
2	2.4						2.4	1	0	0	2.4	0	0	0	2.4		Pmax	1200
3	3.6						3.6	1	0	0	3.6	0	0	0	3.6
4	4.8						4.8	1	0	0	4.8	0	0	0	4.8		Exponent	2
5	6						6	1	0	0	6	0	0	0	6		Last Duration	1200
6	7.2						7.2	1	0	0	7.2	0	0	0	7.2
7	8.4						8.4	1	0	0	8.4	0	0	0	8.4
8	9.6						9.6	1	0	0	9.6	0	0	0	9.6
9	10.8						10.8	1	0	0	10.8	0	0	0	10.8
10	12						12	1	0	0	12	0	0	0	12
11	13.2						13.2	1	0	0	13.2	0	0	0	13.2
12	14.4						14.4	1	0	0	14.4	0	0	0	14.4
13	15.6						15.6	1	0	0	15.6	0	0	0	15.6
14	16.8						16.8	1	0	0	16.8	0	0	0	16.8
15	18						18	1	0	0	18	0	0	0	18
16	19.2						19.2	1	0	0	19.2	0	0	0	19.2
17	20.4						20.4	1	0	0	20.4	0	0	0	20.4
18	21.6						21.6	1	0	0	21.6	0	0	0	21.6
19	22.8						22.8	1	0	0	22.8	0	0	0	22.8
20	24						24	1	0	0	24	0	0	0	24
21	25.2						25.2	1	0	0	25.2	0	0	0	25.2
22	26.4						26.4	1	0	0	26.4	0	0	0	26.4
23	27.6						27.6	1	0	0	27.6	0	0	0	27.6
24	28.8						28.8	1	0	0	28.8	0	0	0	28.8
25	30						30	1	0	0	30	0	0	0	30
26	31.2						31.2	1	0	0	31.2	0	0	0	31.2
27	32.4						32.4	1	0	0	32.4	0	0	0	32.4
28	33.6						33.6	1	0	0	33.6	0	0	0	33.6
29	34.8						34.8	1	0	0	34.8	0	0	0	34.8
30	36						36	1	0	0	36	0	0	0	36
31	37.2						37.2	1	0	0	37.2	0	0	0	37.2
32	38.4						38.4	1	0	0	38.4	0	0	0	38.4
33	39.6						39.6	1	0	0	39.6	0	0	0	39.6
34	40.8						40.8	1	0	0	40.8	0	0	0	40.8
35	42						42	1	0	0	42	0	0	0	42
36	43.2						43.2	1	0	0	43.2	0	0	0	43.2
37	44.4						44.4	1	0	0	44.4	0	0	0	44.4
38	45.6						45.6	1	0	0	45.6	0	0	0	45.6
39	46.8						46.8	1	0	0	46.8	0	0	0	46.8
40	48						48	1	0	0	48	0	0	0	48
41	49.2						49.2	1	0	0	49.2	0	0	0	49.2
42	50.4						50.4	1	0	0	50.4	0	0	0	50.4
43	51.6						51.6	1	0	0	51.6	0	0	0	51.6
44	52.8						52.8	1	0	0	52.8	0	0	0	52.8
45	54						54	1	0	0	54	0	0	0	54
46	55.2						55.2	1	0	0	55.2	0	0	0	55.2
47	56.4						56.4	1	0	0	56.4	0	0	0	56.4
48	57.6						57.6	1	0	0	57.6	0	0	0	57.6
49	58.8						58.8	1	0	0	58.8	0	0	0	58.8
50	60						60	1	0	0	60	0	0	0	60
51	61.2						61.2	1	0	0	61.2	0	0	0	61.2
52	62.4						62.4	1	0	0	62.4	0	0	0	62.4
53	63.6						63.6	1	0	0	63.6	0	0	0	63.6
54	64.8						64.8	1	0	0	64.8	0	0	0	64.8
55	66						66	1	0	0	66	0	0	0	66
56	67.2						67.2	1	0	0	67.2	0	0	0	67.2
57	68.4						68.4	1	0	0	68.4	0	0	0	68.4
58	69.6						69.6	1	0	0	69.6	0	0	0	69.6
59	70.8						70.8	1	0	0	70.8	0	0	0	70.8
60	72						72	1	0	0	72	0	0	0	72
61	73.2						73.2	1	0	0	73.2	0	0	0	73.2
62	74.4						74.4	1	0	0	74.4	0	0	0	74.4
63	75.6						75.6	1	0	0	75.6	0	0	0	75.6
64	76.8						76.8	1	0	0	76.8	0	0	0	76.8
65	78						78	1	0	0	78	0	0	0	78
66	79.2						79.2	1	0	0	79.2	0	0	0	79.2
67	80.4						80.4	1	0	0	80.4	0	0	0	80.4
68	81.6						81.6	1	0	0	81.6	0	0	0	81.6
69	82.8						82.8	1	0	0	82.8	0	0	0	82.8
70	84						84	1	0	0	84	0	0	0	84
71	85.2						85.2	1	0	0	85.2	0	0	0	85.2
72	86.4						86.4	1	0	0	86.4	0	0	0	86.4
73	87.6						87.6	1	0	0	87.6	0	0	0	87.6
74	88.8						88.8	1	0	0	88.8	0	0	0	88.8
75	90						90	1	0	0	90	0	0	0	90
76	91.2						91.2	1	0	0	91.2	0	0	0	91.2
77	92.4						92.4	1	0	0	92.4	0	0	0	92.4
78	93.6						93.6	1	0	0	93.6	0	0	0	93.6
79	94.8						94.8	1	0	0	94.8	0	0	0	94.8
80	96						96	1	0	0	96	0	0	0	96
81	97.2						97.2	1	0	0	97.2	0	0	0	97.2
82	98.4						98.4	1	0	0	98.4	0	0	0	98.4
83	99.6						99.6	1	0	0	99.6	0	0	0	99.6
84	100.8						100.8	1	0	0	100.8	0	0	0	100.8
85	102						102	1	0	0	102	0	0	0	102
86	103.2						103.2	1	0	0	103.2	0	0	0	103.2
87	104.4						104.4	1	0	0	104.4	0	0	0	104.4
88	105.6						105.6	1	0	0	105.6	0	0	0	105.6
89	106.8						106.8	1	0	0	106.8	0	0	0	106.8
90	108						108	1	0	0	108	0	0	0	108
91	109.2						109.2	1	0	0	109.2	0	0	0	109.2
92	110.4						110.4	1	0	0	110.4	0	0	0	110.4
93	111.6						111.6	1	0	0	111.6	0	0	0	111.6
94	112.8						112.8	1	0	0	112.8	0	0	0	112.8
95	114						114	1	0	0	114	0	0	0	114
96	115.2						115.2	1	0	0	115.2	0	0	0	115.2
97	116.4						116.4	1	0	0	116.4	0	0	0	116.4
98	117.6						117.6	1	0	0	117.6	0	0	0	117.6
99	118.8						118.8	1	0	0	118.8	0	0	0	118.8
100	120						120	1	0	0	120	0	0	0	120
101	121.2						121.2	1	0	0	121.2	0	0	0	121.2
102	122.4						122.4	1	0	0	122.4	0	0	0	122.4
103	123.6						123.6	1	0	0	123.6	0	0	0	123.6
104	124.8						124.8	1	0	0	124.8	0	0	0	124.8
105	126						126	1	0	0	126	0	0	0	126
106	127.2						127.2	1	0	0	127.2	0	0	0	127.2
107	128.4						128.4	1	0	0	128.4	0	0	0	128.4
108	129.6						129.6	1	0	0	129.6	0	0	0	129.6
109	130.8						130.8	1	0	0	130.8	0	0	0	130.8
110	132						132	1	0	0	132	0	0	0	132
111	133.2						133.2	1	0	0	133.2	0	0	0	133.2
112	134.4						134.4	1	0	0	134.4	0	0	0	134.4
113	135.6						135.6	1	0	0	135.6	0	0	0	135.6
114	136.8						136.8	1	0	0	136.8	0	0	0	136.8
115	138						138	1	0	0	138	0	0	0	138
116	139.2						139.2	1	0	0	139.2	0	0	0	139.2
117	140.4						140.4	1	0	0	140.4	0	0	0	140.4
118	141.6						141.6	1	0	0	141.6	0	0	0	141.6
119	142.8						142.8	1	0	0	142.8	0	0	0	142.8
120	144						144	1	0	0	144	0	0	0	144
121	145.2						145.2	1	0	0	145.2	0	0	0	145.2
122	146.4						146.4	1	0	0	146.4	0	0	0	146.4
123	147.6						147.6	1	0	0	147.6	0	0	0	147.6
124	148.8						148.8	1	0	0	148.8	0	0	0	148.8
125	150						150	1	0	0	150	0	0	0	150
126	151.2						151.2	1	0	0	151.2	0	0	0	151.2
127	152.4						152.4	1	0	0	152.4	0	0	0	152.4
128	153.6						153.6	1	0	0	153.6	0	0	0	153.6
129	154.8						154.8	1	0	0	154.8	0	0	0	154.8
130	156						156	1	0	0	156	0	0	0	156
131	157.2						157.2	1	0	0	157.2	0	0	0	157.2
132	158.4						158.4	1	0	0	158.4	0	0	0	158.4
133	159.6						159.6	1	0	0	159.6	0	0	0	159.6
134	160.8						160.8	1	0	0	160.8	0	0	0	160.8
135	162						162	1	0	0	162	0	0	0	162
136	163.2						163.2	1	0	0	163.2	0	0	0	163.2
137	164.4						164.4	1	0	0	164.4	0	0	0	164.4
138	165.6						165.6	1	0	0	165.6	0	0	0	165.6
139	166.8						166.8	1	0	0	166.8	0	0	0	166.8
140	168						168	1	0	0	168	0	0	0	168
141	169.2						169.2	1	0	0	169.2	0	0	0	169.2
142	170.4						170.4	1	0	0	170.4	0	0	0	170.4
143	171.6						171.6	1	0	0	171.6	0	0	0	171.6
144	172.8						172.8	1	0	0	172.8	0	0	0	172.8
145	174						174	1	0	0	174	0	0	0	174
146	175.2						175.2	1	0	0	175.2	0	0	0	175.2
147	176.4						176.4	1	0	0	176.4	0	0	0	176.4
148	177.6						177.6	1	0	0	177.6	0	0	0	177.6
149	178.8						178.8	1	0	0	178.8	0	0	0	178.8
150	180						180	1	0	0	180	0	0	0	180
151	181.2						181.2	1	0	0	181.2	0	0	0	181.2
152	182.4						182.4	1	0	0	182.4	0	0	0	182.4
153	183.6						183.6	1	0	0	183.6	0	0	0	183.6
154	184.8						184.8	1	0	0	184.8	0	0	0	184.8
155	186						186	1	0	0	186	0	0	0	186
156	187.2						187.2	1	0	0	187.2	0	0	0	187.2
157	188.4						188.4	1	0	0	188.4	0	0	0	188.4
158	189.6						189.6	1	0	0	189.6	0	0	0	189.6
159	190.8						190.8	1	0	0	190.8	0	0	0	190.8
160	192						192	1	0	0	192	0	0	0	192
161	193.2						193.2	1	0	0	193.2	0	0	0	193.2
162	194.4						194.4	1	0	0	194.4	0	0	0	194.4
163	195.6						195.6	1	0	0	195.6	0	0	0	195.6
164	196.8						196.8	1	0	0	196.8	0	0	0	196.8
165	198						198	1	0	0	198	0	0	0	198
166	199.2						199.2	1	0	0	199.2	0	0	0	199.2
167	200.4						200.4	1	0	0	200.4	0	0	0	200.4
168	201.6						201.6	1	0	0	201.6	0	0	0	201.6
169	202.8						202.8	1	0	0	202.8	0	0	0	202.8
170	204						204	1	0	0	204	0	0	0	204
171	205.2						205.2	1	0	0	205.2	0	0	0	205.2
172	206.4						206.4	1	0	0	206.4	0	0	0	206.4
173	207.6						207.6	1	0	0	207.6	0	0	0	207.6
174	208.8						208.8	1	0	0	208.8	0	0	0	208.8
175	210						210	1	0	0	210	0	0	0	210
176	211.2						211.2	1	0	0	211.2	0	0	0	211.2
177	212.4						212.4	1	0	0	212.4	0	0	0	212.4
178	213.6						213.6	1	0	0	213.6	0	0	0	213.6
179	214.8						214.8	1	0	0	214.8	0	0	0	214.8
180	216						216	1	0	0	216	0	0	0	216
181	217.2						217.2	1	0	0	217.2	0	0	0	217.2
182	218.4						218.4	1	0	0	218.4	0	0	0	218.4
183	219.6						219.6	1	0	0	219.6	0	0	0	219.6
184	220.8						220.8	1	0	0	220.8	0	0	0	220.8
185	222						222	1	0	0	222	0	0	0	222
186	223.2						223.2	1	0	0	223.2	0	0	0	223.2
187	224.4						224.4	1	0	0	224.4	0	0	0	224.4
188	225.6						225.6	1	0	0	225.6	0	0	0	225.6
189	226.8						226.8	1	0	0	226.8	0	0	0	226.8
190	228						228	1	0	0	228	0	0	0	228
191	229.2						229.2	1	0	0	229.2	0	0	0	229.2
192	230.4						230.4	1	0	0	230.4	0	0	0	230.4
193	231.6						231.6	1	0	0	231.6	0	0	0	231.6
194	232.8						232.8	1	0	0	232.8	0	0	0	232.8
195	234						234	1	0	0	234	0	0	0	234
196	235.2						235.2	1	0	0	235.2	0	0	0	235.2
197	236.4						236.4	1	0	0	236.4	0	0	0	236.4
198	237.6						237.6	1	0	0	237.6	0	0	0	237.6
199	238.8						238.8	1	0	0	238.8	0	0	0	238.8
200	240						240	1	0	0	240	0	0	0	240
201	241.2						241.2	1	0	0	241.2	0	0	0	241.2
202	242.4						242.4	1	0	0	242.4	0	0	0	242.4
203	243.6						243.6	1	0	0	243.6	0	0	0	243.6
204	244.8						244.8	1	0	0	244.8	0	0	0	244.8
205	246						246	1	0	0	246	0	0	0	246
206	247.2						247.2	1	0	0	247.2	0	0	0	247.2
207	248.4						248.4	1	0	0	248.4	0	0	0	248.4
208	249.6						249.6	1	0	0	249.6	0	0	0	249.6
209	250.8						250.8	1	0	0	250.8	0	0	0	250.8
210	252						252	1	0	0	252	0	0	0	252
211	253.2						253.2	1	0	0	253.2	0	0	0	253.2
212	254.4						254.4	1	0	0	254.4	0	0	0	254.4
213	255.6						255.6	1	0	0	255.6	0	0	0	255.6
214	256.8						256.8	1	0	0	256.8	0	0	0	256.8
215	258						258	1	0	0	258	0	0	0	258
216	259.2						259.2	1	0	0	259.2	0	0	0	259.2
217	260.4						260.4	1	0	0	260.4	0	0	0	260.4
218	261.6						261.6	1	0	0	261.6	0	0	0	261.6
219	262.8						262.8	1	0	0	262.8	0	0	0	262.8
220	264						264	1	0	0	264	0	0	0	264
221	265.2						265.2	1	0	0	265.2	0	0	0	265.2
222	266.4						266.4	1	0	0	266.4	0	0	0	266.4
223	267.6						267.6	1	0	0	267.6	0	0	0	267.6
224	268.8						268.8	1	0	0	268.8	0	0	0	268.8
225	270						270	1	0	0	270	0	0	0	270
226	271.2						271.2	1	0	0	271.2	0	0	0	271.2
227	272.4						272.4	1	0	0	272.4	0	0	0	272.4
228	273.6						273.6	1	0	0	273.6	0	0	0	273.6
229	274.8						274.8	1	0	0	274.8	0	0	0	274.8
230	276						276	1	0	0	276	0	0	0	276
231	277.2						277.2	1	0	0	277.2	0	0	0	277.2
232	278.4						278.4	1	0	0	278.4	0	0	0	278.4
233	279.6						279.6	1	0	0	279.6	0	0	0	279.6
234	280.8						280.8	1	0	0	280.8	0	0	0	280.8
235	282						282	1	0	0	282	0	0	0	282
236	283.2						283.2	1	0	0	283.2	0	0	0	283.2
237	284.4						284.4	1	0	0	284.4	0	0	0	284.4
238	285.6						285.6	1	0	0	285.6	0	0	0	285.6
239	286.8						286.8	1	0	0	286.8	0	0	0	286.8
240	288						288	1	0	0	288	0	0	0	288
241	289.2						289.2	1	0	0	289.2	0	0	0	289.2
242	290.4						290.4	1	0	0	290.4	0	0	0	290.4
243	291.6						291.6	1	0	0	291.6	0	0	0	291.6
244	292.8						292.8	1	0	0	292.8	0	0	0	292.8
245	294						294	1	0	0	294	0	0	0	294
246	295.2						295.2	1	0	0	295.2	0	0	0	295.2
247	296.4						296.4	1	0	0	296.4	0	0	0	296.4
248	297.6						297.6	1	0	0	297.6	0	0	0	297.6
249	298.8						298.8	1	0	0	298.8	0	0	0	298.8
250	300						300	1	0	0	300	0	0	0	300
251	301.2		20819.4				300	0.996016	1.1984	0.00397875	301.198	0.0016	5.31208e-06	1.2	301.2
252	302.4		10402.8				300	0.992063	2.3936	0.00791534	302.394	0.0064	2.1164e-05	2.4	302.4
253	303.6		6930.54				300	0.988142	3.5856	0.0118103	303.586	0.0144	4.74308e-05	3.6	303.6
254	304.8		5194.43				300	0.984252	4.7744	0.015664	304.774	0.0256	8.39895e-05	4.8	304.8
255	306		4152.75				300	0.980392	5.96	0.0194771	305.96	0.04	0.000130719	6	306
256	307.2		3458.31				300	0.976562	7.1424	0.02325	307.142	0.0576	0.0001875	7.2	307.2
257	308.4		2962.27				300	0.972763	8.3216	0.0269831	308.322	0.0784	0.000254215	8.4	308.4
258	309.6		2590.24				300	0.968992	9.4976	0.030677	309.498	0.1024	0.000330749	9.6	309.6
259	310.8		2300.88				300	0.965251	10.6704	0.034332	310.67	0.1296	0.000416988	10.8	310.8
260	312		2069.4				300	0.961538	11.84	0.0379487	311.84	0.16	0.000512821	12	312
261	313.2		1880				300	0.957854	13.0064	0.0415275	313.006	0.1936	0.000618135	13.2	313.2
262	314.4		1722.17				300	0.954198	14.1696	0.0450687	314.17	0.2304	0.000732824	14.4	314.4
263	315.6		1588.61				300	0.95057	15.3296	0.0485729	315.33	0.2704	0.000856781	15.6	315.6
264	316.8		1474.14				300	0.94697	16.4864	0.0520404	316.486	0.3136	0.000989899	16.8	316.8
265	318		1374.93				300	0.943396	17.64	0.0554717	317.64	0.36	0.00113208	18	318
266	319.2		1288.12				300	0.93985	18.7904	0.0588672	318.79	0.4096	0.00128321	19.2	319.2
267	320.4		1211.52				300	0.93633	19.9376	0.0622272	319.938	0.4624	0.0014432	20.4	320.4
268	321.6	1143.43	1143.43				300	0.932836	21.0816	0.0655522	321.082	0.5184	0.00161194	21.6	321.6
269	322.8	1082.51	1082.51				300	0.929368	22.2224	0.0688426	322.222	0.5776	0.00178934	22.8	322.8
270	324	1027.68	1027.68				300	0.925926	23.36	0.0720988	323.36	0.64	0.00197531	24	324
271	325.2	978.076	978.076				300	0.922509	24.4944	0.075321	324.494	0.7056	0.00216974	25.2	325.2
272	326.4	932.977	932.977				300	0.919118	25.6256	0.0785098	325.626	0.7744	0.00237255	26.4	326.4
273	327.6	891.8	891.8				300	0.915751	26.7536	0.0816654	326.754	0.8464	0.00258364	27.6	327.6
274	328.8	854.054	854.054				300	0.912409	27.8784	0.0847883	327.878	0.9216	0.00280292	28.8	328.8
275	330	819.327	819.327				300	0.909091	29	0.0878788	329	1	0.0030303	30	330
276	331.2	787.271	787.271				300	0.905797	30.1184	0.0909372	330.118	1.0816	0.0032657	31.2	331.2
277	332.4	757.589	757.589				300	0.902527	31.2336	0.0939639	331.234	1.1664	0.00350903	32.4	332.4
278	333.6	730.027	730.027	0.899281	730.027	333.6	300	0.899281	32.3456	0.0969592	332.346	1.2544	0.00376019	33.6	333.6
279	334.8	704.365	704.365				300	0.896057	33.4544	0.0999235	333.454	1.3456	0.00401912	34.8	334.8
280	336	680.414	680.414				300	0.892857	34.56	0.102857	334.56	1.44	0.00428571	36	336
281	337.2	658.008	658.008				300	0.88968	35.6624	0.10576	335.662	1.5376	0.00455991	37.2	337.2
282	338.4	637.001	637.001				300	0.886525	36.7616	0.108634	336.762	1.6384	0.00484161	38.4	338.4
283	339.6	617.268	617.268				300	0.883392	37.8576	0.111477	337.858	1.7424	0.00513074	39.6	339.6
284	340.8	598.695	598.695				300	0.880282	38.9504	0.114291	338.95	1.8496	0.00542723	40.8	340.8
285	342	581.183	581.183				300	0.877193	40.04	0.117076	340.04	1.96	0.00573099	42	342
286	343.2	564.644	564.644				300	0.874126	41.1264	0.119832	341.126	2.0736	0.00604196	43.2	343.2
287	344.4	548.999	548.999				300	0.87108	42.2096	0.12256	342.21	2.1904	0.00636005	44.4	344.4
288	345.6	534.176	534.176				300	0.868056	43.2896	0.125259	343.29	2.3104	0.00668519	45.6	345.6
289	346.8	520.114	520.114				300	0.865052	44.3664	0.127931	344.366	2.4336	0.0070173	46.8	346.8
290	348	506.754	506.754				300	0.862069	45.44	0.130575	345.44	2.56	0.00735632	48	348
291	349.2	494.046	494.046				300	0.859107	46.5104	0.133191	346.51	2.6896	0.00770218	49.2	349.2
292	350.4	481.943	481.943				300	0.856164	47.5776	0.135781	347.578	2.8224	0.00805479	50.4	350.4
293	351.6	470.402	470.402				300	0.853242	48.6416	0.138344	348.642	2.9584	0.00841411	51.6	351.6
294	352.8	459.386	459.386				300	0.85034	49.7024	0.14088	349.702	3.0976	0.00878005	52.8	352.8
295	354	448.859	448.859				300	0.847458	50.76	0.14339	350.76	3.24	0.00915254	54	354
296	355.2	438.79	438.79				300	0.844595	51.8144	0.145874	351.814	3.3856	0.00953153	55.2	355.2
297	356.4	429.149	429.149				300	0.841751	52.8656	0.148332	352.866	3.5344	0.00991695	56.4	356.4
298	357.6	419.909	419.909				300	0.838926	53.9136	0.150765	353.914	3.6864	0.0103087	57.6	357.6
299	358.8	411.047	411.047				300	0.83612	54.9584	0.153173	354.958	3.8416	0.0107068	58.8	358.8
300	360	402.538	402.538				300	0.833333	56	0.155556	356	4	0.0111111	60	360
301	361.2	394.363	394.363				300	0.830565	57.0384	0.157914	357.038	4.1616	0.0115216	61.2	361.2
302	362.4	386.503	386.503				300	0.827815	58.0736	0.160247	358.074	4.3264	0.0119382	62.4	362.4
303	363.6	378.938	378.938				300	0.825083	59.1056	0.162557	359.106	4.4944	0.0123608	63.6	363.6
304	364.8	371.654	371.654				300	0.822368	60.1344	0.164842	360.134	4.6656	0.0127895	64.8	364.8
305	366	364.635	364.635				300	0.819672	61.16	0.167104	361.16	4.84	0.013224	66	366
306	367.2	357.866	357.866				300	0.816993	62.1824	0.169342	362.182	5.0176	0.0136645	67.2	367.2
307	368.4	351.334	351.334				300	0.814332	63.2016	0.171557	363.202	5.1984	0.0141107	68.4	368.4
308	369.6	345.027	345.027				300	0.811688	64.2176	0.173749	364.218	5.3824	0.0145628	69.6	369.6
309	370.8	338.934	338.934				300	0.809061	65.2304	0.175918	365.23	5.5696	0.0150205	70.8	370.8
310	372	333.044	333.044				300	0.806452	66.24	0.178065	366.24	5.76	0.0154839	72	372
311	373.2	327.347	327.347				300	0.803859	67.2464	0.180189	367.246	5.9536	0.0159528	73.2	373.2
312	374.4	321.833	321.833				300	0.801282	68.2496	0.182291	368.25	6.1504	0.0164274	74.4	374.4
313	375.6	316.494	316.494				300	0.798722	69.2496	0.184371	369.25	6.3504	0.0169073	75.6	375.6
314	376.8	311.322	311.322				300	0.796178	70.2464	0.186429	370.246	6.5536	0.0173928	76.8	376.8
315	378	306.309	306.309				300	0.793651	71.24	0.188466	371.24	6.76	0.0178836	78	378
316	379.2	301.448	301.448				300	0.791139	72.2304	0.190481	372.23	6.9696	0.0183797	79.2	379.2
317	380.4	296.732	296.732				300	0.788644	73.2176	0.192475	373.218	7.1824	0.0188812	80.4	380.4
318	381.6	292.154	292.154				300	0.786164	74.2016	0.194449	374.202	7.3984	0.0193878	81.6	381.6
319	382.8	287.708	287.708				300	0.783699	75.1824	0.196401	375.182	7.6176	0.0198997	82.8	382.8
320	384	283.39	283.39				300	0.78125	76.16	0.198333	376.16	7.84	0.0204167	84	384
321	385.2	279.193	279.193				300	0.778816	77.1344	0.200245	377.134	8.0656	0.0209387	85.2	385.2
322	386.4	275.113	275.113				300	0.776398	78.1056	0.202137	378.106	8.2944	0.0214658	86.4	386.4
323	387.6	271.144	271.144				300	0.773994	79.0736	0.204008	379.074	8.5264	0.0219979	87.6	387.6
324	388.8	267.282	267.282				300	0.771605	80.0384	0.20586	380.038	8.7616	0.022535	88.8	388.8
325	390	263.523	263.523				300	0.769231	81	0.207692	381	9	0.0230769	90	390
326	391.2	259.863	259.863				300	0.766871	81.9584	0.209505	381.958	9.2416	0.0236237	91.2	391.2
327	392.4	256.298	256.298				300	0.764526	82.9136	0.211299	382.914	9.4864	0.0241753	92.4	392.4
328	393.6	252.824	252.824				300	0.762195	83.8656	0.213073	383.866	9.7344	0.0247317	93.6	393.6
329	394.8	249.438	249.438				300	0.759878	84.8144	0.214829	384.814	9.9856	0.0252928	94.8	394.8
330	396	246.136	246.136				300	0.757576	85.76	0.216566	385.76	10.24	0.0258586	96	396
331	397.2	242.916	242.916				300	0.755287	86.7024	0.218284	386.702	10.4976	0.026429	97.2	397.2
332	398.4	239.774	239.774				300	0.753012	87.6416	0.219984	387.642	10.7584	0.027004	98.4	398.4
333	399.6	236.708	236.708				300	0.750751	88.5776	0.221666	388.578	11.0224	0.0275836	99.6	399.6
334	400.8	233.715	233.715				300	0.748503	89.5104	0.223329	389.51	11.2896	0.0281677	100.8	400.8
335	402	230.792	230.792				300	0.746269	90.44	0.224975	390.44	11.56	0.0287562	102	402
336	403.2	227.936	227.936				300	0.744048	91.3664	0.226603	391.366	11.8336	0.0293492	103.2	403.2
337	404.4	225.147	225.147				300	0.74184	92.2896	0.228214	392.29	12.1104	0.0299466	104.4	404.4
338	405.6	222.42	222.42				300	0.739645	93.2096	0.229807	393.21	12.3904	0.0305483	105.6	405.6
339	406.8	219.755	219.755				300	0.737463	94.1264	0.231382	394.126	12.6736	0.0311544	106.8	406.8
340	408	217.149	217.149				300	0.735294	95.04	0.232941	395.04	12.96	0.0317647	108	408
341	409.2	214.6	214.6				300	0.733138	95.9504	0.234483	395.95	13.2496	0.0323793	109.2	409.2
342	410.4	212.106	212.106				300	0.730994	96.8576	0.236008	396.858	13.5424	0.0329981	110.4	410.4
343	411.6	209.666	209.666				300	0.728863	97.7616	0.237516	397.762	13.8384	0.033621	111.6	411.6
344	412.8	207.278	207.278				300	0.726744	98.6624	0.239008	398.662	14.1376	0.0342481	112.8	412.8
345	414	204.939	204.939				300	0.724638	99.56	0.240483	399.56	14.44	0.0348792	114	414
346	415.2	202.65	202.65				300	0.722543	100.454	0.241942	400.454	14.7456	0.0355145	115.2	415.2
347	416.4	200.407	200.407				300	0.720461	101.346	0.243385	401.346	15.0544	0.0361537	116.4	416.4
348	417.6	198.21	198.21				300	0.718391	102.234	0.244812	402.234	15.3664	0.0367969	117.6	417.6
349	418.8	196.057	196.057				300	0.716332	103.118	0.246223	403.118	15.6816	0.0374441	118.8	418.8
350	420	193.948	193.948				300	0.714286	104	0.247619	404	16	0.0380952	120	420
351	421.2	191.88	191.88				300	0.712251	104.878	0.248999	404.878	16.3216	0.0387502	121.2	421.2
352	422.4	189.852	189.852				300	0.710227	105.754	0.250364	405.754	16.6464	0.0394091	122.4	422.4
353	423.6	187.864	187.864				300	0.708215	106.626	0.251713	406.626	16.9744	0.0400718	123.6	423.6
354	424.8	185.914	185.914				300	0.706215	107.494	0.253047	407.494	17.3056	0.0407382	124.8	424.8
355	426	184	184				300	0.704225	108.36	0.254366	408.36	17.64	0.0414085	126	426
356	427.2	182.123	182.123				300	0.702247	109.222	0.25567	409.222	17.9776	0.0420824	127.2	427.2
357	428.4	180.281	180.281				300	0.70028	110.082	0.25696	410.082	18.3184	0.04276	128.4	428.4
358	429.6	178.473	178.473				300	0.698324	110.938	0.258235	410.938	18.6624	0.0434413	129.6	429.6
359	430.8	176.698	176.698				300	0.696379	111.79	0.259495	411.79	19.0096	0.0441263	130.8	430.8
360	432	174.955	174.955				300	0.694444	112.64	0.260741	412.64	19.36	0.0448148	132	432
361	433.2	173.243	173.243				300	0.692521	113.486	0.261972	413.486	19.7136	0.0455069	133.2	433.2
362	434.4	171.562	171.562				300	0.690608	114.33	0.26319	414.33	20.0704	0.0462026	134.4	434.4
363	435.6	169.91	169.91				300	0.688705	115.17	0.264393	415.17	20.4304	0.0469017	135.6	435.6
364	436.8	168.287	168.287				300	0.686813	116.006	0.265582	416.006	20.7936	0.0476044	136.8	436.8
365	438	166.693	166.693				300	0.684932	116.84	0.266758	416.84	21.16	0.0483105	138	438
366	439.2	165.126	165.126				300	0.68306	117.67	0.26792	417.67	21.5296	0.04902	139.2	439.2
367	440.4	163.585	163.585				300	0.681199	118.498	0.269068	418.498	21.9024	0.049733	140.4	440.4
368	441.6	162.071	162.071				300	0.679348	119.322	0.270203	419.322	22.2784	0.0504493	141.6	441.6
369	442.8	160.582	160.582				300	0.677507	120.142	0.271324	420.142	22.6576	0.0511689	142.8	442.8
370	444	159.117	159.117				300	0.675676	120.96	0.272432	420.96	23.04	0.0518919	144	444
371	445.2	157.677	157.677				300	0.673854	121.774	0.273527	421.774	23.4256	0.0526181	145.2	445.2
372	446.4	156.26	156.26				300	0.672043	122.586	0.274609	422.586	23.8144	0.0533477	146.4	446.4
373	447.6	154.866	154.866				300	0.670241	123.394	0.275678	423.394	24.2064	0.0540804	147.6	447.6
374	448.8	153.495	153.495				300	0.668449	124.198	0.276734	424.198	24.6016	0.0548164	148.8	448.8
375	450	152.145	152.145				300	0.666667	125	0.277778	425	25	0.0555556	150	450
376	451.2	150.817	150.817				300	0.664894	125.798	0.278809	425.798	25.4016	0.0562979	151.2	451.2
377	452.4	149.509	149.509				300	0.66313	126.594	0.279827	426.594	25.8064	0.0570433	152.4	452.4
378	453.6	148.222	148.222				300	0.661376	127.386	0.280832	427.386	26.2144	0.0577919	153.6	453.6
379	454.8	146.955	146.955				300	0.659631	128.174	0.281826	428.174	26.6256	0.0585435	154.8	454.8
380	456	145.707	145.707				300	0.657895	128.96	0.282807	428.96	27.04	0.0592982	156	456
381	457.2	144.478	144.478				300	0.656168	129.742	0.283776	429.742	27.4576	0.060056	157.2	457.2
382	458.4	143.268	143.268				300	0.65445	130.522	0.284733	430.522	27.8784	0.0608168	158.4	458.4
383	459.6	142.075	142.075				300	0.652742	131.298	0.285678	431.298	28.3024	0.0615805	159.6	459.6
384	460.8	140.901	140.901				300	0.651042	132.07	0.286611	432.07	28.7296	0.0623472	160.8	460.8
385	462	139.744	139.744				300	0.649351	132.84	0.287532	432.84	29.16	0.0631169	162	462
386	463.2	138.603	138.603				300	0.647668	133.606	0.288442	433.606	29.5936	0.0638895	163.2	463.2
387	464.4	137.479	137.479				300	0.645995	134.37	0.28934	434.37	30.0304	0.0646649	164.4	464.4
388	465.6	136.372	136.372				300	0.64433	135.13	0.290227	435.13	30.4704	0.0654433	165.6	465.6
389	466.8	135.28	135.28				300	0.642674	135.886	0.291102	435.886	30.9136	0.0662245	166.8	466.8
390	468	134.204	134.204				300	0.641026	136.64	0.291966	436.64	31.36	0.0670085	168	468
391	469.2	133.143	133.143				300	0.639386	137.39	0.292818	437.39	31.8096	0.0677954	169.2	469.2
392	470.4	132.097	132.097				300	0.637755	138.138	0.29366	438.138	32.2624	0.068585	170.4	470.4
393	471.6	131.065	131.065				300	0.636132	138.882	0.29449	438.882	32.7184	0.0693774	171.6	471.6
394	472.8	130.047	130.047				300	0.634518	139.622	0.29531	439.622	33.1776	0.0701726	172.8	472.8
395	474	129.044	129.044				300	0.632911	140.36	0.296118	440.36	33.64	0.0709705	174	474
396	475.2	128.054	128.054				300	0.631313	141.094	0.296916	441.094	34.1056	0.071771	175.2	475.2
397	476.4	127.078	127.078				300	0.629723	141.826	0.297703	441.826	34.5744	0.0725743	176.4	476.4
398	477.6	126.114	126.114				300	0.628141	142.554	0.298479	442.554	35.0464	0.0733802	177.6	477.6
399	478.8	125.164	125.164				300	0.626566	143.278	0.299245	443.278	35.5216	0.0741888	178.8	478.8
400	480	124.226	124.226				300	0.625	144	0.3	444	36	0.075	180	480
401	481.2	123.3	123.3				300	0.623441	144.718	0.300745	444.718	36.4816	0.0758138	181.2	481.2
402	482.4	122.387	122.387				300	0.621891	145.434	0.301479	445.434	36.9664	0.0766302	182.4	482.4
403	483.6	121.485	121.485				300	0.620347	146.146	0.302203	446.146	37.4544	0.0774491	183.6	483.6
404	484.8	120.595	120.595				300	0.618812	146.854	0.302917	446.854	37.9456	0.0782706	184.8	484.8
405	486	119.717	119.717				300	0.617284	147.56	0.303621	447.56	38.44	0.0790947	186	486
406	487.2	118.849	118.849				300	0.615764	148.262	0.304315	448.262	38.9376	0.0799212	187.2	487.2
407	488.4	117.993	117.993				300	0.614251	148.962	0.304999	448.962	39.4384	0.0807502	188.4	488.4
408	489.6	117.147	117.147				300	0.612745	149.658	0.305673	449.658	39.9424	0.0815817	189.6	489.6
409	490.8	116.312	116.312				300	0.611247	150.35	0.306337	450.35	40.4496	0.0824156	190.8	490.8
410	492	115.487	115.487				300	0.609756	151.04	0.306992	451.04	40.96	0.083252	192	492
411	493.2	114.673	114.673				300	0.608273	151.726	0.307637	451.726	41.4736	0.0840908	193.2	493.2
412	494.4	113.868	113.868				300	0.606796	152.41	0.308272	452.41	41.9904	0.084932	194.4	494.4
413	495.6	113.073	113.073				300	0.605327	153.09	0.308897	453.09	42.5104	0.0857756	195.6	495.6
414	496.8	112.288	112.288				300	0.603865	153.766	0.309514	453.766	43.0336	0.0866216	196.8	496.8
415	498	111.512	111.512				300	0.60241	154.44	0.31012	454.44	43.56	0.0874699	198	498
416	499.2	110.746	110.746				300	0.600962	155.11	0.310718	455.11	44.0896	0.0883205	199.2	499.2
417	500.4	109.988	109.988				300	0.59952	155.778	0.311306	455.778	44.6224	0.0891735	200.4	500.4
418	501.6	109.24	109.24				300	0.598086	156.442	0.311885	456.442	45.1584	0.0900287	201.6	501.6
419	502.8	108.5	108.5				300	0.596659	157.102	0.312455	457.102	45.6976	0.0908862	202.8	502.8
420	504	107.769	107.769				300	0.595238	157.76	0.313016	457.76	46.24	0.091746	204	504
421	505.2	107.046	107.046				300	0.593824	158.414	0.313568	458.414	46.7856	0.0926081	205.2	505.2
422	506.4	106.332	106.332				300	0.592417	159.066	0.314111	459.066	47.3344	0.0934724	206.4	506.4
423	507.6	105.626	105.626				300	0.591017	159.714	0.314645	459.714	47.8864	0.0943388	207.6	507.6
424	508.8	104.928	104.928				300	0.589623	160.358	0.31517	460.358	48.4416	0.0952075	208.8	508.8
425	510	104.238	104.238				300	0.588235	161	0.315686	461	49	0.0960784	210	510
426	511.2	103.555	103.555				300	0.586854	161.638	0.316194	461.638	49.5616	0.0969515	211.2	511.2
427	512.4	102.88	102.88				300	0.58548	162.274	0.316693	462.274	50.1264	0.0978267	212.4	512.4
428	513.6	102.213	102.213				300	0.584112	162.906	0.317184	462.906	50.6944	0.098704	213.6	513.6
429	514.8	101.553	101.553				300	0.582751	163.534	0.317666	463.534	51.2656	0.0995835	214.8	514.8
430	516	100.9	100.9				300	0.581395	164.16	0.31814	464.16	51.84	0.100465	216	516
431	517.2	100.255	100.255				300	0.580046	164.782	0.318605	464.782	52.4176	0.101349	217.2	517.2
432	518.4	99.6164	99.6164				300	0.578704	165.402	0.319062	465.402	52.9984	0.102235	218.4	518.4
433	519.6	98.9848	98.9848				300	0.577367	166.018	0.31951	466.018	53.5824	0.103122	219.6	519.6
434	520.8	98.36	98.36				300	0.576037	166.63	0.319951	466.63	54.1696	0.104012	220.8	520.8
435	522	97.7419	97.7419				300	0.574713	167.24	0.320383	467.24	54.76	0.104904	222	522
436	523.2	97.1303	97.1303				300	0.573394	167.846	0.320807	467.846	55.3536	0.105798	223.2	523.2
437	524.4	96.5252	96.5252				300	0.572082	168.45	0.321223	468.45	55.9504	0.106694	224.4	524.4
438	525.6	95.9265	95.9265				300	0.570776	169.05	0.321632	469.05	56.5504	0.107592	225.6	525.6
439	526.8	95.334	95.334				300	0.569476	169.646	0.322032	469.646	57.1536	0.108492	226.8	526.8
440	528	94.7477	94.7477				300	0.568182	170.24	0.322424	470.24	57.76	0.109394	228	528
441	529.2	94.1674	94.1674				300	0.566893	170.83	0.322809	470.83	58.3696	0.110298	229.2	529.2
442	530.4	93.5931	93.5931				300	0.565611	171.418	0.323186	471.418	58.9824	0.111204	230.4	530.4
443	531.6	93.0247	93.0247				300	0.564334	172.002	0.323555	472.002	59.5984	0.112111	231.6	531.6
444	532.8	92.4621	92.4621				300	0.563063	172.582	0.323916	472.582	60.2176	0.113021	232.8	532.8
445	534	91.9052	91.9052				300	0.561798	173.16	0.32427	473.16	60.84	0.113933	234	534
446	535.2	91.3539	91.3539				300	0.560538	173.734	0.324616	473.734	61.4656	0.114846	235.2	535.2
447	536.4	90.8081	90.8081				300	0.559284	174.306	0.324955	474.306	62.0944	0.115761	236.4	536.4
448	537.6	90.2677	90.2677				300	0.558036	174.874	0.325286	474.874	62.7264	0.116679	237.6	537.6
449	538.8	89.7327	89.7327				300	0.556793	175.438	0.32561	475.438	63.3616	0.117598	238.8	538.8
450	540	89.203	89.203				300	0.555556	176	0.325926	476	64	0.118519	240	540
451	541.2	88.6785	88.6785				300	0.554324	176.558	0.326235	476.558	64.6416	0.119441	241.2	541.2
452	542.4	88.1591	88.1591				300	0.553097	177.114	0.326537	477.114	65.2864	0.120366	242.4	542.4
453	543.6	87.6447	87.6447				300	0.551876	177.666	0.326831	477.666	65.9344	0.121292	243.6	543.6
454	544.8	87.1353	87.1353				300	0.550661	178.214	0.327119	478.214	66.5856	0.12222	244.8	544.8
455	546	86.6308	86.6308				300	0.549451	178.76	0.327399	478.76	67.24	0.12315	246	546
456	547.2	86.1312	86.1312				300	0.548246	179.302	0.327673	479.302	67.8976	0.124082	247.2	547.2
457	548.4	85.6363	85.6363				300	0.547046	179.842	0.327939	479.842	68.5584	0.125015	248.4	548.4
458	549.6	85.146	85.146				300	0.545852	180.378	0.328198	480.378	69.2224	0.125951	249.6	549.6
459	550.8	84.6604	84.6604				300	0.544662	180.91	0.32845	480.91	69.8896	0.126887	250.8	550.8
460	552	84.1794	84.1794				300	0.543478	181.44	0.328696	481.44	70.56	0.127826	252	552
461	553.2	83.7028	83.7028				300	0.542299	181.966	0.328934	481.966	71.2336	0.128766	253.2	553.2
462	554.4	83.2307	83.2307				300	0.541126	182.49	0.329166	482.49	71.9104	0.129709	254.4	554.4
463	555.6	82.7629	82.7629				300	0.539957	183.01	0.329391	483.01	72.5904	0.130652	255.6	555.6
464	556.8	82.2994	82.2994				300	0.538793	183.526	0.329609	483.526	73.2736	0.131598	256.8	556.8
465	558	81.8402	81.8402				300	0.537634	184.04	0.329821	484.04	73.96	0.132545	258	558
466	559.2	81.3851	81.3851				300	0.536481	184.55	0.330026	484.55	74.6496	0.133494	259.2	559.2
467	560.4	80.9342	80.9342				300	0.535332	185.058	0.330224	485.058	75.3424	0.134444	260.4	560.4
468	561.6	80.4873	80.4873				300	0.534188	185.562	0.330416	485.562	76.0384	0.135396	261.6	561.6
469	562.8	80.0445	80.0445				300	0.533049	186.062	0.330601	486.062	76.7376	0.13635	262.8	562.8
470	564	79.6056	79.6056				300	0.531915	186.56	0.33078	486.56	77.44	0.137305	264	564
471	565.2	79.1706	79.1706				300	0.530786	187.054	0.330953	487.054	78.1456	0.138262	265.2	565.2
472	566.4	78.7394	78.7394				300	0.529661	187.546	0.331119	487.546	78.8544	0.13922	266.4	566.4
473	567.6	78.312	78.312				300	0.528541	188.034	0.331278	488.034	79.5664	0.14018	267.6	567.6
474	568.8	77.8884	77.8884				300	0.527426	188.518	0.331432	488.518	80.2816	0.141142	268.8	568.8
475	570	77.4685	77.4685				300	0.526316	189	0.331579	489	81	0.142105	270	570
476	571.2	77.0523	77.0523				300	0.52521	189.478	0.33172	489.478	81.7216	0.14307	271.2	571.2
477	572.4	76.6396	76.6396				300	0.524109	189.954	0.331855	489.954	82.4464	0.144036	272.4	572.4
478	573.6	76.2305	76.2305				300	0.523013	190.426	0.331983	490.426	83.1744	0.145004	273.6	573.6
479	574.8	75.8248	75.8248				300	0.521921	190.894	0.332106	490.894	83.9056	0.145974	274.8	574.8
480	576	75.4227	75.4227				300	0.520833	191.36	0.332222	491.36	84.64	0.146944	276	576
481	577.2	75.0239	75.0239				300	0.519751	191.822	0.332333	491.822	85.3776	0.147917	277.2	577.2
482	578.4	74.6286	74.6286				300	0.518672	192.282	0.332437	492.282	86.1184	0.148891	278.4	578.4
483	579.6	74.2365	74.2365				300	0.517598	192.738	0.332536	492.738	86.8624	0.149866	279.6	579.6
484	580.8	73.8477	73.8477				300	0.516529	193.19	0.332628	493.19	87.6096	0.150843	280.8	580.8
485	582	73.4622	73.4622				300	0.515464	193.64	0.332715	493.64	88.36	0.151821	282	582
486	583.2	73.0799	73.0799				300	0.514403	194.086	0.332796	494.086	89.1136	0.152801	283.2	583.2
487	584.4	72.7007	72.7007				300	0.513347	194.53	0.332871	494.53	89.8704	0.153782	284.4	584.4
488	585.6	72.3246	72.3246				300	0.512295	194.97	0.33294	494.97	90.6304	0.154765	285.6	585.6
489	586.8	71.9516	71.9516				300	0.511247	195.406	0.333003	495.406	91.3936	0.155749	286.8	586.8
490	588	71.5817	71.5817				300	0.510204	195.84	0.333061	495.84	92.16	0.156735	288	588
491	589.2	71.2148	71.2148				300	0.509165	196.27	0.333113	496.27	92.9296	0.157722	289.2	589.2
492	590.4	70.8508	70.8508				300	0.50813	196.698	0.33316	496.698	93.7024	0.15871	290.4	590.4
493	591.6	70.4897	70.4897				300	0.507099	197.122	0.333201	497.122	94.4784	0.1597	291.6	591.6
494	592.8	70.1316	70.1316				300	0.506073	197.542	0.333236	497.542	95.2576	0.160691	292.8	592.8
495	594	69.7763	69.7763				300	0.505051	197.96	0.333266	497.96	96.04	0.161684	294	594
496	595.2	69.4238	69.4238				300	0.504032	198.374	0.33329	498.374	96.8256	0.162677	295.2	595.2
497	596.4	69.0741	69.0741				300	0.503018	198.786	0.333309	498.786	97.6144	0.163673	296.4	596.4
498	597.6	68.7271	68.7271				300	0.502008	199.194	0.333323	499.194	98.4064	0.164669	297.6	597.6
499	598.8	68.3829	68.3829				300	0.501002	199.598	0.333331	499.598	99.2016	0.165667	298.8	598.8
500	600	68.0414	68.0414				300	0.5	200	0.333333	500	100	0.166667	300	600
501	601.2	67.7025	67.7025				300	0.499002	200.398	0.333331	500.398	100.802	0.167667	301.2	601.2
502	602.4	67.3662	67.3662				300	0.498008	200.794	0.333323	500.794	101.606	0.168669	302.4	602.4
503	603.6	67.0326	67.0326				300	0.497018	201.186	0.333309	501.186	102.414	0.169673	303.6	603.6
504	604.8	66.7014	66.7014				300	0.496032	201.574	0.333291	501.574	103.226	0.170677	304.8	604.8
505	606	66.3729	66.3729				300	0.49505	201.96	0.333267	501.96	104.04	0.171683	306	606
506	607.2	66.0468	66.0468				300	0.494071	202.342	0.333238	502.342	104.858	0.17269	307.2	607.2
507	608.4	65.7232	65.7232				300	0.493097	202.722	0.333204	502.722	105.678	0.173699	308.4	608.4
508	609.6	65.402	65.402				300	0.492126	203.098	0.333165	503.098	106.502	0.174709	309.6	609.6
509	610.8	65.0832	65.0832				300	0.491159	203.47	0.333121	503.47	107.33	0.17572	310.8	610.8
510	612	64.7669	64.7669				300	0.490196	203.84	0.333072	503.84	108.16	0.176732	312	612
511	613.2	64.4528	64.4528				300	0.489237	204.206	0.333018	504.206	108.994	0.177746	313.2	613.2
512	614.4	64.1412	64.1412				300	0.488281	204.57	0.332958	504.57	109.83	0.17876	314.4	614.4
513	615.6	63.8318	63.8318				300	0.487329	204.93	0.332894	504.93	110.67	0.179776	315.6	615.6
514	616.8	63.5247	63.5247				300	0.486381	205.286	0.332825	505.286	111.514	0.180794	316.8	616.8
515	618	63.2198	63.2198				300	0.485437	205.64	0.332751	505.64	112.36	0.181812	318	618
516	619.2	62.9172	62.9172				300	0.484496	205.99	0.332672	505.99	113.21	0.182832	319.2	619.2
517	620.4	62.6167	62.6167				300	0.483559	206.338	0.332588	506.338	114.062	0.183853	320.4	620.4
518	621.6	62.3185	62.3185				300	0.482625	206.682	0.332499	506.682	114.918	0.184875	321.6	621.6
519	622.8	62.0224	62.0224				300	0.481696	207.022	0.332406	507.022	115.778	0.185899	322.8	622.8
520	624	61.7284	61.7284				300	0.480769	207.36	0.332308	507.36	116.64	0.186923	324	624
521	625.2	61.4365	61.4365				300	0.479846	207.694	0.332205	507.694	117.506	0.187949	325.2	625.2
522	626.4	61.1467	61.1467				300	0.478927	208.026	0.332097	508.026	118.374	0.188976	326.4	626.4
523	627.6	60.859	60.859				300	0.478011	208.354	0.331985	508.354	119.246	0.190004	327.6	627.6
524	628.8	60.5733	60.5733				300	0.477099	208.678	0.331868	508.678	120.122	0.191033	328.8	628.8
525	630	60.2896	60.2896				300	0.47619	209	0.331746	509	121	0.192063	330	630
526	631.2	60.0079	60.0079				300	0.475285	209.318	0.33162	509.318	121.882	0.193095	331.2	631.2
527	632.4	59.7281	59.7281				300	0.474383	209.634	0.331489	509.634	122.766	0.194128	332.4	632.4
528	633.6	59.4503	59.4503				300	0.473485	209.946	0.331354	509.946	123.654	0.195162	333.6	633.6
529	634.8	59.1745	59.1745				300	0.47259	210.254	0.331214	510.254	124.546	0.196197	334.8	634.8
530	636	58.9005	58.9005				300	0.471698	210.56	0.331069	510.56	125.44	0.197233	336	636
531	637.2	58.6284	58.6284				300	0.47081	210.862	0.33092	510.862	126.338	0.19827	337.2	637.2
532	638.4	58.3582	58.3582				300	0.469925	211.162	0.330767	511.162	127.238	0.199308	338.4	638.4
533	639.6	58.0898	58.0898				300	0.469043	211.458	0.330609	511.458	128.142	0.200348	339.6	639.6
534	640.8	57.8233	57.8233				300	0.468165	211.75	0.330447	511.75	129.05	0.201388	340.8	640.8
535	642	57.5585	57.5585				300	0.46729	212.04	0.33028	512.04	129.96	0.20243	342	642
536	643.2	57.2956	57.2956				300	0.466418	212.326	0.330109	512.326	130.874	0.203473	343.2	643.2
537	644.4	57.0344	57.0344				300	0.465549	212.61	0.329934	512.61	131.79	0.204516	344.4	644.4
538	645.6	56.7749	56.7749				300	0.464684	212.89	0.329755	512.89	132.71	0.205561	345.6	645.6
539	646.8	56.5172	56.5172				300	0.463822	213.166	0.329571	513.166	133.634	0.206607	346.8	646.8
540	648	56.2612	56.2612				300	0.462963	213.44	0.329383	513.44	134.56	0.207654	348	648
541	649.2	56.0069	56.0069				300	0.462107	213.71	0.32919	513.71	135.49	0.208702	349.2	649.2
542	650.4	55.7543	55.7543				300	0.461255	213.978	0.328994	513.978	136.422	0.209752	350.4	650.4
543	651.6	55.5033	55.5033				300	0.460405	214.242	0.328793	514.242	137.358	0.210802	351.6	651.6
544	652.8	55.2539	55.2539				300	0.459559	214.502	0.328588	514.502	138.298	0.211853	352.8	652.8
545	654	55.0062	55.0062				300	0.458716	214.76	0.328379	514.76	139.24	0.212905	354	654
546	655.2	54.7601	54.7601				300	0.457875	215.014	0.328166	515.014	140.186	0.213958	355.2	655.2
547	656.4	54.5156	54.5156				300	0.457038	215.266	0.327949	515.266	141.134	0.215013	356.4	656.4
548	657.6	54.2727	54.2727				300	0.456204	215.514	0.327727	515.514	142.086	0.216068	357.6	657.6
549	658.8	54.0313	54.0313				300	0.455373	215.758	0.327502	515.758	143.042	0.217124	358.8	658.8
550	660	53.7914	53.7914				300	0.454545	216	0.327273	516	144	0.218182	360	660
551	661.2	53.5531	53.5531				300	0.453721	216.238	0.327039	516.238	144.962	0.21924	361.2	661.2
552	662.4	53.3163	53.3163				300	0.452899	216.474	0.326802	516.474	145.926	0.2203	362.4	662.4
553	663.6	53.081	53.081				300	0.45208	216.706	0.326561	516.706	146.894	0.22136	363.6	663.6
554	664.8	52.8472	52.8472				300	0.451264	216.934	0.326315	516.934	147.866	0.222421	364.8	664.8
555	666	52.6148	52.6148				300	0.45045	217.16	0.326066	517.16	148.84	0.223483	366	666
556	667.2	52.3839	52.3839				300	0.44964	217.382	0.325813	517.382	149.818	0.224547	367.2	667.2
557	668.4	52.1545	52.1545				300	0.448833	217.602	0.325556	517.602	150.798	0.225611	368.4	668.4
558	669.6	51.9264	51.9264				300	0.448029	217.818	0.325295	517.818	151.782	0.226676	369.6	669.6
559	670.8	51.6998	51.6998				300	0.447227	218.03	0.32503	518.03	152.77	0.227742	370.8	670.8
560	672	51.4746	51.4746				300	0.446429	218.24	0.324762	518.24	153.76	0.22881	372	672
561	673.2	51.2507	51.2507				300	0.445633	218.446	0.32449	518.446	154.754	0.229878	373.2	673.2
562	674.4	51.0282	51.0282				300	0.44484	218.65	0.324214	518.65	155.75	0.230947	374.4	674.4
563	675.6	50.8071	50.8071				300	0.44405	218.85	0.323934	518.85	156.75	0.232017	375.6	675.6
564	676.8	50.5873	50.5873				300	0.443262	219.046	0.32365	519.046	157.754	0.233087	376.8	676.8
565	678	50.3689	50.3689				300	0.442478	219.24	0.323363	519.24	158.76	0.234159	378	678
566	679.2	50.1517	50.1517				300	0.441696	219.43	0.323072	519.43	159.77	0.235232	379.2	679.2
567	680.4	49.9359	49.9359				300	0.440917	219.618	0.322777	519.618	160.782	0.236306	380.4	680.4
568	681.6	49.7213	49.7213				300	0.440141	219.802	0.322479	519.802	161.798	0.23738	381.6	681.6
569	682.8	49.5081	49.5081				300	0.439367	219.982	0.322177	519.982	162.818	0.238456	382.8	682.8
570	684	49.2961	49.2961				300	0.438596	220.16	0.321871	520.16	163.84	0.239532	384	684
571	685.2	49.0853	49.0853				300	0.437828	220.334	0.321562	520.334	164.866	0.240609	385.2	685.2
572	686.4	48.8758	48.8758				300	0.437063	220.506	0.321249	520.506	165.894	0.241688	386.4	686.4
573	687.6	48.6676	48.6676				300	0.4363	220.674	0.320933	520.674	166.926	0.242767	387.6	687.6
574	688.8	48.4605	48.4605				300	0.43554	220.838	0.320613	520.838	167.962	0.243847	388.8	688.8
575	690	48.2547	48.2547				300	0.434783	221	0.32029	521	169	0.244928	390	690
576	691.2	48.05	48.05				300	0.434028	221.158	0.319963	521.158	170.042	0.246009	391.2	691.2
577	692.4	47.8465	47.8465				300	0.433276	221.314	0.319633	521.314	171.086	0.247092	392.4	692.4
578	693.6	47.6443	47.6443				300	0.432526	221.466	0.319299	521.466	172.134	0.248175	393.6	693.6
579	694.8	47.4431	47.4431				300	0.431779	221.614	0.318961	521.614	173.186	0.24926	394.8	694.8
580	696	47.2431	47.2431				300	0.431034	221.76	0.318621	521.76	174.24	0.250345	396	696
581	697.2	47.0443	47.0443				300	0.430293	221.902	0.318277	521.902	175.298	0.251431	397.2	697.2
582	698.4	46.8466	46.8466				300	0.429553	222.042	0.317929	522.042	176.358	0.252518	398.4	698.4
583	699.6	46.65	46.65				300	0.428816	222.178	0.317578	522.178	177.422	0.253605	399.6	699.6
584	700.8	46.4546	46.4546				300	0.428082	222.31	0.317224	522.31	178.49	0.254694	400.8	700.8
585	702	46.2602	46.2602				300	0.42735	222.44	0.316866	522.44	179.56	0.255783	402	702
586	703.2	46.0669	46.0669				300	0.426621	222.566	0.316505	522.566	180.634	0.256874	403.2	703.2
587	704.4	45.8747	45.8747				300	0.425894	222.69	0.316141	522.69	181.71	0.257965	404.4	704.4
588	705.6	45.6836	45.6836				300	0.42517	222.81	0.315773	522.81	182.79	0.259057	405.6	705.6
589	706.8	45.4935	45.4935				300	0.424448	222.926	0.315402	522.926	183.874	0.260149	406.8	706.8
590	708	45.3045	45.3045				300	0.423729	223.04	0.315028	523.04	184.96	0.261243	408	708
591	709.2	45.1165	45.1165				300	0.423012	223.15	0.314651	523.15	186.05	0.262337	409.2	709.2
592	710.4	44.9296	44.9296				300	0.422297	223.258	0.31427	523.258	187.142	0.263432	410.4	710.4
593	711.6	44.7436	44.7436				300	0.421585	223.362	0.313886	523.362	188.238	0.264528	411.6	711.6
594	712.8	44.5587	44.5587				300	0.420875	223.462	0.313499	523.462	189.338	0.265625	412.8	712.8
595	714	44.3748	44.3748				300	0.420168	223.56	0.313109	523.56	190.44	0.266723	414	714
596	715.2	44.1919	44.1919				300	0.419463	223.654	0.312716	523.654	191.546	0.267821	415.2	715.2
597	716.4	44.01	44.01				300	0.41876	223.746	0.312319	523.746	192.654	0.26892	416.4	716.4
598	717.6	43.829	43.829				300	0.41806	223.834	0.31192	523.834	193.766	0.27002	417.6	717.6
599	718.8	43.6491	43.6491				300	0.417362	223.918	0.311517	523.918	194.882	0.271121	418.8	718.8
600	720	43.47	43.47				300	0.416667	224	0.311111	524	196	0.272222	420	720
601	721.2	43.292	43.292				300	0.415973	224.078	0.310702	524.078	197.122	0.273324	421.2	721.2
602	722.4	43.1149	43.1149				300	0.415282	224.154	0.31029	524.154	198.246	0.274427	422.4	722.4
603	723.6	42.9387	42.9387				300	0.414594	224.226	0.309875	524.226	199.374	0.275531	423.6	723.6
604	724.8	42.7634	42.7634				300	0.413907	224.294	0.309457	524.294	200.506	0.276636	424.8	724.8
605	726	42.5891	42.5891				300	0.413223	224.36	0.309036	524.36	201.64	0.277741	426	726
606	727.2	42.4157	42.4157				300	0.412541	224.422	0.308612	524.422	202.778	0.278847	427.2	727.2
607	728.4	42.2431	42.2431				300	0.411862	224.482	0.308185	524.482	203.918	0.279954	428.4	728.4
608	729.6	42.0715	42.0715				300	0.411184	224.538	0.307754	524.538	205.062	0.281061	429.6	729.6
609	730.8	41.9008	41.9008				300	0.410509	224.59	0.307321	524.59	206.21	0.28217	430.8	730.8
610	732	41.7309	41.7309				300	0.409836	224.64	0.306885	524.64	207.36	0.283279	432	732
611	733.2	41.5619	41.5619				300	0.409165	224.686	0.306446	524.686	208.514	0.284388	433.2	733.2
612	734.4	41.3938	41.3938				300	0.408497	224.73	0.306004	524.73	209.67	0.285499	434.4	734.4
613	735.6	41.2265	41.2265				300	0.40783	224.77	0.30556	524.77	210.83	0.28661	435.6	735.6
614	736.8	41.0601	41.0601				300	0.407166	224.806	0.305112	524.806	211.994	0.287722	436.8	736.8
615	738	40.8946	40.8946				300	0.406504	224.84	0.304661	524.84	213.16	0.288835	438	738
616	739.2	40.7298	40.7298				300	0.405844	224.87	0.304208	524.87	214.33	0.289948	439.2	739.2
617	740.4	40.5659	40.5659				300	0.405186	224.898	0.303751	524.898	215.502	0.291062	440.4	740.4
618	741.6	40.4028	40.4028				300	0.404531	224.922	0.303292	524.922	216.678	0.292177	441.6	741.6
619	742.8	40.2406	40.2406				300	0.403877	224.942	0.30283	524.942	217.858	0.293292	442.8	742.8
620	744	40.0791	40.0791				300	0.403226	224.96	0.302366	524.96	219.04	0.294409	444	744
621	745.2	39.9185	39.9185				300	0.402576	224.974	0.301898	524.974	220.226	0.295525	445.2	745.2
622	746.4	39.7586	39.7586				300	0.401929	224.986	0.301428	524.986	221.414	0.296643	446.4	746.4
623	747.6	39.5995	39.5995				300	0.401284	224.994	0.300955	524.994	222.606	0.297761	447.6	747.6
624	748.8	39.4412	39.4412				300	0.400641	224.998	0.300479	524.998	223.802	0.29888	448.8	748.8
625	750	39.2837	39.2837				300	0.4	225	0.3	525	225	0.3	450	750
626	751.2	39.127	39.127				300	0.399361	224.998	0.299519	524.998	226.202	0.30112	451.2	751.2
627	752.4	38.971	38.971				300	0.398724	224.994	0.299035	524.994	227.406	0.302241	452.4	752.4
628	753.6	38.8157	38.8157				300	0.398089	224.986	0.298548	524.986	228.614	0.303363	453.6	753.6
629	754.8	38.6612	38.6612				300	0.397456	224.974	0.298058	524.974	229.826	0.304485	454.8	754.8
630	756	38.5075	38.5075				300	0.396825	224.96	0.297566	524.96	231.04	0.305608	456	756
631	757.2	38.3545	38.3545				300	0.396197	224.942	0.297071	524.942	232.258	0.306732	457.2	757.2
632	758.4	38.2022	38.2022				300	0.39557	224.922	0.296574	524.922	233.478	0.307857	458.4	758.4
633	759.6	38.0507	38.0507				300	0.394945	224.898	0.296074	524.898	234.702	0.308982	459.6	759.6
634	760.8	37.8998	37.8998				300	0.394322	224.87	0.295571	524.87	235.93	0.310107	460.8	760.8
635	762	37.7497	37.7497				300	0.393701	224.84	0.295066	524.84	237.16	0.311234	462	762
636	763.2	37.6003	37.6003				300	0.393082	224.806	0.294558	524.806	238.394	0.312361	463.2	763.2
637	764.4	37.4516	37.4516				300	0.392465	224.77	0.294047	524.77	239.63	0.313488	464.4	764.4
638	765.6	37.3036	37.3036				300	0.39185	224.73	0.293534	524.73	240.87	0.314617	465.6	765.6
639	766.8	37.1563	37.1563				300	0.391236	224.686	0.293018	524.686	242.114	0.315745	466.8	766.8
640	768	37.0096	37.0096				300	0.390625	224.64	0.2925	524.64	243.36	0.316875	468	768
641	769.2	36.8637	36.8637				300	0.390016	224.59	0.291979	524.59	244.61	0.318005	469.2	769.2
642	770.4	36.7184	36.7184				300	0.389408	224.538	0.291456	524.538	245.862	0.319136	470.4	770.4
643	771.6	36.5738	36.5738				300	0.388802	224.482	0.29093	524.482	247.118	0.320267	471.6	771.6
644	772.8	36.4298	36.4298				300	0.388199	224.422	0.290402	524.422	248.378	0.3214	472.8	772.8
645	774	36.2865	36.2865				300	0.387597	224.36	0.289871	524.36	249.64	0.322532	474	774
646	775.2	36.1439	36.1439				300	0.386997	224.294	0.289337	524.294	250.906	0.323666	475.2	775.2
647	776.4	36.0019	36.0019				300	0.386399	224.226	0.288802	524.226	252.174	0.3248	476.4	776.4
648	777.6	35.8605	35.8605				300	0.385802	224.154	0.288263	524.154	253.446	0.325934	477.6	777.6
649	778.8	35.7198	35.7198				300	0.385208	224.078	0.287723	524.078	254.722	0.327069	478.8	778.8
650	780	35.5797	35.5797				300	0.384615	224	0.287179	524	256	0.328205	480	780
651	781.2	35.4402	35.4402				300	0.384025	223.918	0.286634	523.918	257.282	0.329342	481.2	781.2
652	782.4	35.3014	35.3014				300	0.383436	223.834	0.286086	523.834	258.566	0.330479	482.4	782.4
653	783.6	35.1632	35.1632				300	0.382848	223.746	0.285535	523.746	259.854	0.331616	483.6	783.6
654	784.8	35.0255	35.0255				300	0.382263	223.654	0.284983	523.654	261.146	0.332754	484.8	784.8
655	786	34.8885	34.8885				300	0.381679	223.56	0.284427	523.56	262.44	0.333893	486	786
656	787.2	34.7521	34.7521				300	0.381098	223.462	0.28387	523.462	263.738	0.335033	487.2	787.2
657	788.4	34.6163	34.6163				300	0.380518	223.362	0.28331	523.362	265.038	0.336173	488.4	788.4
658	789.6	34.4811	34.4811				300	0.379939	223.258	0.282748	523.258	266.342	0.337313	489.6	789.6
659	790.8	34.3465	34.3465				300	0.379363	223.15	0.282183	523.15	267.65	0.338454	490.8	790.8
660	792	34.2124	34.2124				300	0.378788	223.04	0.281616	523.04	268.96	0.339596	492	792
661	793.2	34.0789	34.0789				300	0.378215	222.926	0.281047	522.926	270.274	0.340738	493.2	793.2
662	794.4	33.9461	33.9461				300	0.377644	222.81	0.280475	522.81	271.59	0.341881	494.4	794.4
663	795.6	33.8137	33.8137				300	0.377074	222.69	0.279901	522.69	272.91	0.343025	495.6	795.6
664	796.8	33.682	33.682				300	0.376506	222.566	0.279325	522.566	274.234	0.344169	496.8	796.8
665	798	33.5508	33.5508				300	0.37594	222.44	0.278747	522.44	275.56	0.345313	498	798
666	799.2	33.4201	33.4201				300	0.375375	222.31	0.278166	522.31	276.89	0.346458	499.2	799.2
667	800.4	33.29	33.29				300	0.374813	222.178	0.277583	522.178	278.222	0.347604	500.4	800.4
668	801.6	33.1605	33.1605				300	0.374251	222.042	0.276998	522.042	279.558	0.34875	501.6	801.6
669	802.8	33.0315	33.0315				300	0.373692	221.902	0.276411	521.902	280.898	0.349897	502.8	802.8
670	804	32.903	32.903				300	0.373134	221.76	0.275821	521.76	282.24	0.351045	504	804
671	805.2	32.7751	32.7751				300	0.372578	221.614	0.275229	521.614	283.586	0.352193	505.2	805.2
672	806.4	32.6477	32.6477				300	0.372024	221.466	0.274635	521.466	284.934	0.353341	506.4	806.4
673	807.6	32.5208	32.5208				300	0.371471	221.314	0.274039	521.314	286.286	0.35449	507.6	807.6
674	808.8	32.3945	32.3945				300	0.37092	221.158	0.27344	521.158	287.642	0.35564	508.8	808.8
675	810	32.2687	32.2687				300	0.37037	221	0.27284	521	289	0.35679	510	810
676	811.2	32.1433	32.1433				300	0.369822	220.838	0.272237	520.838	290.362	0.357941	511.2	811.2
677	812.4	32.0185	32.0185				300	0.369276	220.674	0.271632	520.674	291.726	0.359092	512.4	812.4
678	813.6	31.8942	31.8942				300	0.368732	220.506	0.271025	520.506	293.094	0.360244	513.6	813.6
679	814.8	31.7704	31.7704				300	0.368189	220.334	0.270415	520.334	294.466	0.361396	514.8	814.8
680	816	31.6472	31.6472				300	0.367647	220.16	0.269804	520.16	295.84	0.362549	516	816
681	817.2	31.5244	31.5244				300	0.367107	219.982	0.26919	519.982	297.218	0.363702	517.2	817.2
682	818.4	31.402	31.402				300	0.366569	219.802	0.268575	519.802	298.598	0.364856	518.4	818.4
683	819.6	31.2802	31.2802				300	0.366032	219.618	0.267957	519.618	299.982	0.366011	519.6	819.6
684	820.8	31.1589	31.1589				300	0.365497	219.43	0.267337	519.43	301.37	0.367166	520.8	820.8
685	822	31.038	31.038				300	0.364964	219.24	0.266715	519.24	302.76	0.368321	522	822
686	823.2	30.9176	30.9176				300	0.364431	219.046	0.266091	519.046	304.154	0.369477	523.2	823.2
687	824.4	30.7977	30.7977				300	0.363901	218.85	0.265465	518.85	305.55	0.370634	524.4	824.4
688	825.6	30.6783	30.6783				300	0.363372	218.65	0.264837	518.65	306.95	0.371791	525.6	825.6
689	826.8	30.5593	30.5593				300	0.362845	218.446	0.264207	518.446	308.354	0.372948	526.8	826.8
690	828	30.4408	30.4408				300	0.362319	218.24	0.263575	518.24	309.76	0.374106	528	828
691	829.2	30.3228	30.3228				300	0.361795	218.03	0.262941	518.03	311.17	0.375265	529.2	829.2
692	830.4	30.2052	30.2052				300	0.361272	217.818	0.262304	517.818	312.582	0.376424	530.4	830.4
693	831.6	30.088	30.088				300	0.36075	217.602	0.261666	517.602	313.998	0.377583	531.6	831.6
694	832.8	29.9713	29.9713				300	0.360231	217.382	0.261026	517.382	315.418	0.378744	532.8	832.8
695	834	29.8551	29.8551				300	0.359712	217.16	0.260384	517.16	316.84	0.379904	534	834
696	835.2	29.7393	29.7393				300	0.359195	216.934	0.259739	516.934	318.266	0.381065	535.2	835.2
697	836.4	29.6239	29.6239				300	0.35868	216.706	0.259093	516.706	319.694	0.382227	536.4	836.4
698	837.6	29.5089	29.5089				300	0.358166	216.474	0.258445	516.474	321.126	0.383389	537.6	837.6
699	838.8	29.3944	29.3944				300	0.357654	216.238	0.257795	516.238	322.562	0.384551	538.8	838.8
700	840	29.2803	29.2803				300	0.357143	216	0.257143	516	324	0.385714	540	840
701	841.2	29.1667	29.1667				300	0.356633	215.758	0.256489	515.758	325.442	0.386878	541.2	841.2
702	842.4	29.0535	29.0535				300	0.356125	215.514	0.255833	515.514	326.886	0.388042	542.4	842.4
703	843.6	28.9406	28.9406				300	0.355619	215.266	0.255175	515.266	328.334	0.389206	543.6	843.6
704	844.8	28.8282	28.8282				300	0.355114	215.014	0.254515	515.014	329.786	0.390371	544.8	844.8
705	846	28.7163	28.7163				300	0.35461	214.76	0.253853	514.76	331.24	0.391537	546	846
706	847.2	28.6047	28.6047				300	0.354108	214.502	0.25319	514.502	332.698	0.392703	547.2	847.2
707	848.4	28.4935	28.4935				300	0.353607	214.242	0.252524	514.242	334.158	0.393869	548.4	848.4
708	849.6	28.3827	28.3827				300	0.353107	213.978	0.251857	513.978	335.622	0.395036	549.6	849.6
709	850.8	28.2724	28.2724				300	0.352609	213.71	0.251188	513.71	337.09	0.396203	550.8	850.8
710	852	28.1624	28.1624				300	0.352113	213.44	0.250516	513.44	338.56	0.397371	552	852
711	853.2	28.0528	28.0528				300	0.351617	213.166	0.249843	513.166	340.034	0.398539	553.2	853.2
712	854.4	27.9436	27.9436				300	0.351124	212.89	0.249169	512.89	341.51	0.399708	554.4	854.4
713	855.6	27.8348	27.8348				300	0.350631	212.61	0.248492	512.61	342.99	0.400877	555.6	855.6
714	856.8	27.7264	27.7264				300	0.35014	212.326	0.247813	512.326	344.474	0.402047	556.8	856.8
715	858	27.6183	27.6183				300	0.34965	212.04	0.247133	512.04	345.96	0.403217	558	858
716	859.2	27.5107	27.5107				300	0.349162	211.75	0.246451	511.75	347.45	0.404387	559.2	859.2
717	860.4	27.4034	27.4034				300	0.348675	211.458	0.245767	511.458	348.942	0.405558	560.4	860.4
718	861.6	27.2965	27.2965				300	0.348189	211.162	0.245081	511.162	350.438	0.40673	561.6	861.6
719	862.8	27.19	27.19				300	0.347705	210.862	0.244393	510.862	351.938	0.407902	562.8	862.8
720	864	27.0838	27.0838				300	0.347222	210.56	0.243704	510.56	353.44	0.409074	564	864
721	865.2	26.978	26.978				300	0.346741	210.254	0.243012	510.254	354.946	0.410247	565.2	865.2
722	866.4	26.8725	26.8725				300	0.34626	209.946	0.242319	509.946	356.454	0.41142	566.4	866.4
723	867.6	26.7674	26.7674				300	0.345781	209.634	0.241625	509.634	357.966	0.412594	567.6	867.6
724	868.8	26.6627	26.6627				300	0.345304	209.318	0.240928	509.318	359.482	0.413768	568.8	868.8
725	870	26.5583	26.5583				300	0.344828	209	0.24023	509	361	0.414943	570	870
726	871.2	26.4543	26.4543				300	0.344353	208.678	0.23953	508.678	362.522	0.416118	571.2	871.2
727	872.4	26.3506	26.3506				300	0.343879	208.354	0.238828	508.354	364.046	0.417293	572.4	872.4
728	873.6	26.2473	26.2473				300	0.343407	208.026	0.238125	508.026	365.574	0.418469	573.6	873.6
729	874.8	26.1443	26.1443				300	0.342936	207.694	0.237419	507.694	367.106	0.419645	574.8	874.8
730	876	26.0417	26.0417				300	0.342466	207.36	0.236712	507.36	368.64	0.420822	576	876
731	877.2	25.9394	25.9394				300	0.341997	207.022	0.236004	507.022	370.178	0.421999	577.2	877.2
732	878.4	25.8374	25.8374				300	0.34153	206.682	0.235293	506.682	371.718	0.423177	578.4	878.4
733	879.6	25.7357	25.7357				300	0.341064	206.338	0.234581	506.338	373.262	0.424355	579.6	879.6
734	880.8	25.6344	25.6344				300	0.340599	205.99	0.233867	505.99	374.81	0.425533	580.8	880.8
735	882	25.5334	25.5334				300	0.340136	205.64	0.233152	505.64	376.36	0.426712	582	882
736	883.2	25.4328	25.4328				300	0.339674	205.286	0.232435	505.286	377.914	0.427891	583.2	883.2
737	884.4	25.3324	25.3324				300	0.339213	204.93	0.231716	504.93	379.47	0.429071	584.4	884.4
738	885.6	25.2324	25.2324				300	0.338753	204.57	0.230995	504.57	381.03	0.430251	585.6	885.6
739	886.8	25.1327	25.1327				300	0.338295	204.206	0.230273	504.206	382.594	0.431432	586.8	886.8
740	888	25.0333	25.0333				300	0.337838	203.84	0.22955	503.84	384.16	0.432613	588	888
741	889.2	24.9343	24.9343				300	0.337382	203.47	0.228824	503.47	385.73	0.433794	589.2	889.2
742	890.4	24.8355	24.8355				300	0.336927	203.098	0.228097	503.098	387.302	0.434976	590.4	890.4
743	891.6	24.737	24.737				300	0.336474	202.722	0.227368	502.722	388.878	0.436158	591.6	891.6
744	892.8	24.6389	24.6389				300	0.336022	202.342	0.226638	502.342	390.458	0.437341	592.8	892.8
745	894	24.541	24.541				300	0.33557	201.96	0.225906	501.96	392.04	0.438523	594	894
746	895.2	24.4435	24.4435				300	0.335121	201.574	0.225172	501.574	393.626	0.439707	595.2	895.2
747	896.4	24.3462	24.3462				300	0.334672	201.186	0.224437	501.186	395.214	0.440891	596.4	896.4
748	897.6	24.2493	24.2493				300	0.334225	200.794	0.223701	500.794	396.806	0.442075	597.6	897.6
749	898.8	24.1526	24.1526				300	0.333778	200.398	0.222962	500.398	398.402	0.443259	598.8	898.8
750	900	24.0563	24.0563				300	0.333333	200	0.222222	500	400	0.444444	600	900
751	901.2	23.9602	23.9602				300	0.332889	199.598	0.221481	499.598	401.602	0.44563	601.2	901.2
752	902.4	23.8644	23.8644				300	0.332447	199.194	0.220738	499.194	403.206	0.446816	602.4	902.4
753	903.6	23.7689	23.7689				300	0.332005	198.786	0.219993	498.786	404.814	0.448002	603.6	903.6
754	904.8	23.6736	23.6736				300	0.331565	198.374	0.219247	498.374	406.426	0.449188	604.8	904.8
755	906	23.5787	23.5787				300	0.331126	197.96	0.218499	497.96	408.04	0.450375	606	906
756	907.2	23.484	23.484				300	0.330688	197.542	0.21775	497.542	409.658	0.451563	607.2	907.2
757	908.4	23.3896	23.3896				300	0.330251	197.122	0.216999	497.122	411.278	0.45275	608.4	908.4
758	909.6	23.2955	23.2955				300	0.329815	196.698	0.216246	496.698	412.902	0.453938	609.6	909.6
759	910.8	23.2016	23.2016				300	0.329381	196.27	0.215492	496.27	414.53	0.455127	610.8	910.8
760	912	23.1081	23.1081				300	0.328947	195.84	0.214737	495.84	416.16	0.456316	612	912
761	913.2	23.0147	23.0147				300	0.328515	195.406	0.21398	495.406	417.794	0.457505	613.2	913.2
762	914.4	22.9217	22.9217				300	0.328084	194.97	0.213221	494.97	419.43	0.458695	614.4	914.4
763	915.6	22.8289	22.8289				300	0.327654	194.53	0.212461	494.53	421.07	0.459885	615.6	915.6
764	916.8	22.7364	22.7364				300	0.327225	194.086	0.2117	494.086	422.714	0.461075	616.8	916.8
765	918	22.6441	22.6441				300	0.326797	193.64	0.210937	493.64	424.36	0.462266	618	918
766	919.2	22.5521	22.5521				300	0.326371	193.19	0.210172	493.19	426.01	0.463457	619.2	919.2
767	920.4	22.4603	22.4603				300	0.325945	192.738	0.209406	492.738	427.662	0.464648	620.4	920.4
768	921.6	22.3688	22.3688				300	0.325521	192.282	0.208639	492.282	429.318	0.46584	621.6	921.6
769	922.8	22.2775	22.2775				300	0.325098	191.822	0.20787	491.822	430.978	0.467033	622.8	922.8
770	924	22.1865	22.1865				300	0.324675	191.36	0.2071	491.36	432.64	0.468225	624	924
771	925.2	22.0957	22.0957				300	0.324254	190.894	0.206328	490.894	434.306	0.469418	625.2	925.2
772	926.4	22.0052	22.0052				300	0.323834	190.426	0.205554	490.426	435.974	0.470611	626.4	926.4
773	927.6	21.9149	21.9149				300	0.323415	189.954	0.20478	489.954	437.646	0.471805	627.6	927.6
774	928.8	21.8248	21.8248				300	0.322997	189.478	0.204003	489.478	439.322	0.472999	628.8	928.8
775	930	21.735	21.735				300	0.322581	189	0.203226	489	441	0.474194	630	930
776	931.2	21.6454	21.6454				300	0.322165	188.518	0.202447	488.518	442.682	0.475388	631.2	931.2
777	932.4	21.5561	21.5561				300	0.32175	188.034	0.201666	488.034	444.366	0.476583	632.4	932.4
778	933.6	21.467	21.467				300	0.321337	187.546	0.200884	487.546	446.054	0.477779	633.6	933.6
779	934.8	21.3781	21.3781				300	0.320924	187.054	0.200101	487.054	447.746	0.478975	634.8	934.8
780	936	21.2894	21.2894				300	0.320513	186.56	0.199316	486.56	449.44	0.480171	636	936
781	937.2	21.201	21.201				300	0.320102	186.062	0.19853	486.062	451.138	0.481367	637.2	937.2
782	938.4	21.1127	21.1127				300	0.319693	185.562	0.197743	485.562	452.838	0.482564	638.4	938.4
783	939.6	21.0247	21.0247				300	0.319285	185.058	0.196954	485.058	454.542	0.483762	639.6	939.6
784	940.8	20.937	20.937				300	0.318878	184.55	0.196163	484.55	456.25	0.484959	640.8	940.8
785	942	20.8494	20.8494				300	0.318471	184.04	0.195372	484.04	457.96	0.486157	642	942
786	943.2	20.762	20.762				300	0.318066	183.526	0.194578	483.526	459.674	0.487355	643.2	943.2
787	944.4	20.6749	20.6749				300	0.317662	183.01	0.193784	483.01	461.39	0.488554	644.4	944.4
788	945.6	20.588	20.588				300	0.317259	182.49	0.192988	482.49	463.11	0.489753	645.6	945.6
789	946.8	20.5013	20.5013				300	0.316857	181.966	0.192191	481.966	464.834	0.490952	646.8	946.8
790	948	20.4147	20.4147				300	0.316456	181.44	0.191392	481.44	466.56	0.492152	648	948
791	949.2	20.3284	20.3284				300	0.316056	180.91	0.190592	480.91	468.29	0.493352	649.2	949.2
792	950.4	20.2423	20.2423				300	0.315657	180.378	0.189791	480.378	470.022	0.494552	650.4	950.4
793	951.6	20.1564	20.1564				300	0.315259	179.842	0.188989	479.842	471.758	0.495753	651.6	951.6
794	952.8	20.0707	20.0707				300	0.314861	179.302	0.188185	479.302	473.498	0.496954	652.8	952.8
795	954	19.9852	19.9852				300	0.314465	178.76	0.187379	478.76	475.24	0.498155	654	954
796	955.2	19.8999	19.8999				300	0.31407	178.214	0.186573	478.214	476.986	0.499357	655.2	955.2
797	956.4	19.8148	19.8148				300	0.313676	177.666	0.185765	477.666	478.734	0.500559	656.4	956.4
798	957.6	19.7298	19.7298				300	0.313283	177.114	0.184956	477.114	480.486	0.501761	657.6	957.6
799	958.8	19.6451	19.6451				300	0.312891	176.558	0.184145	476.558	482.242	0.502964	658.8	958.8
800	960	19.5605	19.5605				300	0.3125	176	0.183333	476	484	0.504167	660	960
801	961.2	19.4761	19.4761				300	0.31211	175.438	0.18252	475.438	485.762	0.50537	661.2	961.2
802	962.4	19.392	19.392				300	0.311721	174.874	0.181706	474.874	487.526	0.506574	662.4	962.4
803	963.6	19.3079	19.3079				300	0.311333	174.306	0.18089	474.306	489.294	0.507778	663.6	963.6
804	964.8	19.2241	19.2241				300	0.310945	173.734	0.180073	473.734	491.066	0.508982	664.8	964.8
805	966	19.1405	19.1405				300	0.310559	173.16	0.179255	473.16	492.84	0.510186	666	966
806	967.2	19.057	19.057				300	0.310174	172.582	0.178435	472.582	494.618	0.511391	667.2	967.2
807	968.4	18.9737	18.9737				300	0.309789	172.002	0.177614	472.002	496.398	0.512596	668.4	968.4
808	969.6	18.8905	18.8905				300	0.309406	171.418	0.176792	471.418	498.182	0.513802	669.6	969.6
809	970.8	18.8076	18.8076				300	0.309023	170.83	0.175969	470.83	499.97	0.515008	670.8	970.8
810	972	18.7248	18.7248				300	0.308642	170.24	0.175144	470.24	501.76	0.516214	672	972
811	973.2	18.6422	18.6422				300	0.308261	169.646	0.174318	469.646	503.554	0.51742	673.2	973.2
812	974.4	18.5597	18.5597				300	0.307882	169.05	0.173491	469.05	505.35	0.518627	674.4	974.4
813	975.6	18.4774	18.4774				300	0.307503	168.45	0.172663	468.45	507.15	0.519834	675.6	975.6
814	976.8	18.3952	18.3952				300	0.307125	167.846	0.171833	467.846	508.954	0.521042	676.8	976.8
815	978	18.3133	18.3133				300	0.306748	167.24	0.171002	467.24	510.76	0.522249	678	978
816	979.2	18.2314	18.2314				300	0.306373	166.63	0.17017	466.63	512.57	0.523458	679.2	979.2
817	980.4	18.1497	18.1497				300	0.305998	166.018	0.169337	466.018	514.382	0.524666	680.4	980.4
818	981.6	18.0682	18.0682				300	0.305623	165.402	0.168502	465.402	516.198	0.525874	681.6	981.6
819	982.8	17.9869	17.9869				300	0.30525	164.782	0.167666	464.782	518.018	0.527083	682.8	982.8
820	984	17.9056	17.9056				300	0.304878	164.16	0.166829	464.16	519.84	0.528293	684	984
821	985.2	17.8245	17.8245				300	0.304507	163.534	0.165991	463.534	521.666	0.529502	685.2	985.2
822	986.4	17.7436	17.7436				300	0.304136	162.906	0.165152	462.906	523.494	0.530712	686.4	986.4
823	987.6	17.6628	17.6628				300	0.303767	162.274	0.164311	462.274	525.326	0.531922	687.6	987.6
824	988.8	17.5822	17.5822				300	0.303398	161.638	0.163469	461.638	527.162	0.533133	688.8	988.8
825	990	17.5017	17.5017				300	0.30303	161	0.162626	461	529	0.534343	690	990
826	991.2	17.4213	17.4213				300	0.302663	160.358	0.161782	460.358	530.842	0.535554	691.2	991.2
827	992.4	17.341	17.341				300	0.302297	159.714	0.160937	459.714	532.686	0.536766	692.4	992.4
828	993.6	17.2609	17.2609				300	0.301932	159.066	0.16009	459.066	534.534	0.537977	693.6	993.6
829	994.8	17.181	17.181				300	0.301568	158.414	0.159242	458.414	536.386	0.539189	694.8	994.8
830	996	17.1011	17.1011				300	0.301205	157.76	0.158394	457.76	538.24	0.540402	696	996
831	997.2	17.0214	17.0214				300	0.300842	157.102	0.157544	457.102	540.098	0.541614	697.2	997.2
832	998.4	16.9418	16.9418				300	0.300481	156.442	0.156692	456.442	541.958	0.542827	698.4	998.4
833	999.6	16.8623	16.8623				300	0.30012	155.778	0.15584	455.778	543.822	0.54404	699.6	999.6
834	1000.8	16.783	16.783				300	0.29976	155.11	0.154986	455.11	545.69	0.545253	700.8	1000.8
835	1002	16.7038	16.7038				300	0.299401	154.44	0.154132	454.44	547.56	0.546467	702	1002
836	1003.2	16.6246	16.6246				300	0.299043	153.766	0.153276	453.766	549.434	0.547681	703.2	1003.2
837	1004.4	16.5456	16.5456				300	0.298686	153.09	0.152419	453.09	551.31	0.548895	704.4	1004.4
838	1005.6	16.4668	16.4668				300	0.298329	152.41	0.151561	452.41	553.19	0.55011	705.6	1005.6
839	1006.8	16.388	16.388				300	0.297974	151.726	0.150702	451.726	555.074	0.551325	706.8	1006.8
840	1008	16.3093	16.3093				300	0.297619	151.04	0.149841	451.04	556.96	0.55254	708	1008
841	1009.2	16.2308	16.2308				300	0.297265	150.35	0.14898	450.35	558.85	0.553755	709.2	1009.2
842	1010.4	16.1523	16.1523				300	0.296912	149.658	0.148117	449.658	560.742	0.554971	710.4	1010.4
843	1011.6	16.074	16.074				300	0.29656	148.962	0.147253	448.962	562.638	0.556187	711.6	1011.6
844	1012.8	15.9957	15.9957				300	0.296209	148.262	0.146389	448.262	564.538	0.557403	712.8	1012.8
845	1014	15.9176	15.9176				300	0.295858	147.56	0.145523	447.56	566.44	0.558619	714	1014
846	1015.2	15.8395	15.8395				300	0.295508	146.854	0.144656	446.854	568.346	0.559836	715.2	1015.2
847	1016.4	15.7616	15.7616				300	0.295159	146.146	0.143787	446.146	570.254	0.561053	716.4	1016.4
848	1017.6	15.6837	15.6837				300	0.294811	145.434	0.142918	445.434	572.166	0.56227	717.6	1017.6
849	1018.8	15.6059	15.6059				300	0.294464	144.718	0.142048	444.718	574.082	0.563488	718.8	1018.8
850	1020	15.5282	15.5282				300	0.294118	144	0.141176	444	576	0.564706	720	1020
851	1021.2	15.4507	15.4507				300	0.293772	143.278	0.140304	443.278	577.922	0.565924	721.2	1021.2
852	1022.4	15.3731	15.3731				300	0.293427	142.554	0.13943	442.554	579.846	0.567142	722.4	1022.4
853	1023.6	15.2957	15.2957				300	0.293083	141.826	0.138556	441.826	581.774	0.568361	723.6	1023.6
854	1024.8	15.2184	15.2184				300	0.29274	141.094	0.13768	441.094	583.706	0.56958	724.8	1024.8
855	1026	15.1411	15.1411				300	0.292398	140.36	0.136803	440.36	585.64	0.570799	726	1026
856	1027.2	15.0639	15.0639				300	0.292056	139.622	0.135925	439.622	587.578	0.572019	727.2	1027.2
857	1028.4	14.9867	14.9867				300	0.291715	138.882	0.135046	438.882	589.518	0.573238	728.4	1028.4
858	1029.6	14.9097	14.9097				300	0.291375	138.138	0.134166	438.138	591.462	0.574458	729.6	1029.6
859	1030.8	14.8327	14.8327				300	0.291036	137.39	0.133285	437.39	593.41	0.575679	730.8	1030.8
860	1032	14.7558	14.7558				300	0.290698	136.64	0.132403	436.64	595.36	0.576899	732	1032
861	1033.2	14.6789	14.6789				300	0.29036	135.886	0.13152	435.886	597.314	0.57812	733.2	1033.2
862	1034.4	14.6021	14.6021				300	0.290023	135.13	0.130636	435.13	599.27	0.579341	734.4	1034.4
863	1035.6	14.5254	14.5254				300	0.289687	134.37	0.12975	434.37	601.23	0.580562	735.6	1035.6
864	1036.8	14.4487	14.4487				300	0.289352	133.606	0.128864	433.606	603.194	0.581784	736.8	1036.8
865	1038	14.3721	14.3721				300	0.289017	132.84	0.127977	432.84	605.16	0.583006	738	1038
866	1039.2	14.2955	14.2955				300	0.288684	132.07	0.127089	432.07	607.13	0.584228	739.2	1039.2
867	1040.4	14.219	14.219				300	0.288351	131.298	0.126199	431.298	609.102	0.58545	740.4	1040.4
868	1041.6	14.1425	14.1425				300	0.288018	130.522	0.125309	430.522	611.078	0.586673	741.6	1041.6
869	1042.8	14.0661	14.0661				300	0.287687	129.742	0.124417	429.742	613.058	0.587896	742.8	1042.8
870	1044	13.9897	13.9897				300	0.287356	128.96	0.123525	428.96	615.04	0.589119	744	1044
871	1045.2	13.9133	13.9133				300	0.287026	128.174	0.122631	428.174	617.026	0.590342	745.2	1045.2
872	1046.4	13.837	13.837				300	0.286697	127.386	0.121737	427.386	619.014	0.591566	746.4	1046.4
873	1047.6	13.7607	13.7607				300	0.286369	126.594	0.120842	426.594	621.006	0.59279	747.6	1047.6
874	1048.8	13.6845	13.6845				300	0.286041	125.798	0.119945	425.798	623.002	0.594014	748.8	1048.8
875	1050	13.6083	13.6083				300	0.285714	125	0.119048	425	625	0.595238	750	1050
876	1051.2	13.5321	13.5321				300	0.285388	124.198	0.118149	424.198	627.002	0.596463	751.2	1051.2
877	1052.4	13.4559	13.4559				300	0.285063	123.394	0.11725	423.394	629.006	0.597688	752.4	1052.4
878	1053.6	13.3798	13.3798				300	0.284738	122.586	0.116349	422.586	631.014	0.598913	753.6	1053.6
879	1054.8	13.3036	13.3036				300	0.284414	121.774	0.115448	421.774	633.026	0.600138	754.8	1054.8
880	1056	13.2275	13.2275				300	0.284091	120.96	0.114545	420.96	635.04	0.601364	756	1056
881	1057.2	13.1514	13.1514				300	0.283768	120.142	0.113642	420.142	637.058	0.602589	757.2	1057.2
882	1058.4	13.0753	13.0753				300	0.283447	119.322	0.112738	419.322	639.078	0.603816	758.4	1058.4
883	1059.6	12.9992	12.9992				300	0.283126	118.498	0.111832	418.498	641.102	0.605042	759.6	1059.6
884	1060.8	12.9231	12.9231				300	0.282805	117.67	0.110926	417.67	643.13	0.606268	760.8	1060.8
885	1062	12.847	12.847				300	0.282486	116.84	0.110019	416.84	645.16	0.607495	762	1062
886	1063.2	12.771	12.771				300	0.282167	116.006	0.109111	416.006	647.194	0.608722	763.2	1063.2
887	1064.4	12.6949	12.6949				300	0.281849	115.17	0.108201	415.17	649.23	0.60995	764.4	1064.4
888	1065.6	12.6188	12.6188				300	0.281532	114.33	0.107291	414.33	651.27	0.611177	765.6	1065.6
889	1066.8	12.5426	12.5426				300	0.281215	113.486	0.10638	413.486	653.314	0.612405	766.8	1066.8
890	1068	12.4665	12.4665				300	0.280899	112.64	0.105468	412.64	655.36	0.613633	768	1068
891	1069.2	12.3903	12.3903				300	0.280584	111.79	0.104555	411.79	657.41	0.614861	769.2	1069.2
892	1070.4	12.3142	12.3142				300	0.280269	110.938	0.103641	410.938	659.462	0.61609	770.4	1070.4
893	1071.6	12.238	12.238				300	0.279955	110.082	0.102726	410.082	661.518	0.617318	771.6	1071.6
894	1072.8	12.1617	12.1617				300	0.279642	109.222	0.101811	409.222	663.578	0.618547	772.8	1072.8
895	1074	12.0855	12.0855				300	0.27933	108.36	0.100894	408.36	665.64	0.619777	774	1074
896	1075.2	12.0092	12.0092				300	0.279018	107.494	0.0999762	407.494	667.706	0.621006	775.2	1075.2
897	1076.4	11.9328	11.9328				300	0.278707	106.626	0.0990576	406.626	669.774	0.622236	776.4	1076.4
898	1077.6	11.8564	11.8564				300	0.278396	105.754	0.0981381	405.754	671.846	0.623465	777.6	1077.6
899	1078.8	11.78	11.78				300	0.278087	104.878	0.0972176	404.878	673.922	0.624696	778.8	1078.8
900	1080	11.7035	11.7035				300	0.277778	104	0.0962963	404	676	0.625926	780	1080
901	1081.2	11.6269	11.6269				300	0.277469	103.118	0.095374	403.118	678.082	0.627156	781.2	1081.2
902	1082.4	11.5503	11.5503				300	0.277162	102.234	0.0944508	402.234	680.166	0.628387	782.4	1082.4
903	1083.6	11.4736	11.4736				300	0.276855	101.346	0.0935268	401.346	682.254	0.629618	783.6	1083.6
904	1084.8	11.3969	11.3969				300	0.276549	100.454	0.0926018	400.454	684.346	0.63085	784.8	1084.8
905	1086	11.3201	11.3201				300	0.276243	99.56	0.0916759	399.56	686.44	0.632081	786	1086
906	1087.2	11.2432	11.2432				300	0.275938	98.6624	0.0907491	398.662	688.538	0.633313	787.2	1087.2
907	1088.4	11.1662	11.1662				300	0.275634	97.7616	0.0898214	397.762	690.638	0.634545	788.4	1088.4
908	1089.6	11.0891	11.0891				300	0.27533	96.8576	0.0888928	396.858	692.742	0.635777	789.6	1089.6
909	1090.8	11.0119	11.0119				300	0.275028	95.9504	0.0879633	395.95	694.85	0.637009	790.8	1090.8
910	1092	10.9347	10.9347				300	0.274725	95.04	0.087033	395.04	696.96	0.638242	792	1092
911	1093.2	10.8573	10.8573				300	0.274424	94.1264	0.0861017	394.126	699.074	0.639475	793.2	1093.2
912	1094.4	10.7798	10.7798				300	0.274123	93.2096	0.0851696	393.21	701.19	0.640708	794.4	1094.4
913	1095.6	10.7022	10.7022				300	0.273823	92.2896	0.0842366	392.29	703.31	0.641941	795.6	1095.6
914	1096.8	10.6245	10.6245				300	0.273523	91.3664	0.0833027	391.366	705.434	0.643174	796.8	1096.8
915	1098	10.5467	10.5467				300	0.273224	90.44	0.0823679	390.44	707.56	0.644408	798	1098
916	1099.2	10.4687	10.4687				300	0.272926	89.5104	0.0814323	389.51	709.69	0.645642	799.2	1099.2
917	1100.4	10.3906	10.3906				300	0.272628	88.5776	0.0804958	388.578	711.822	0.646876	800.4	1100.4
918	1101.6	10.3124	10.3124				300	0.272331	87.6416	0.0795585	387.642	713.958	0.64811	801.6	1101.6
919	1102.8	10.234	10.234				300	0.272035	86.7024	0.0786202	386.702	716.098	0.649345	802.8	1102.8
920	1104	10.1554	10.1554				300	0.271739	85.76	0.0776812	385.76	718.24	0.65058	804	1104
921	1105.2	10.0767	10.0767				300	0.271444	84.8144	0.0767412	384.814	720.386	0.651815	805.2	1105.2
922	1106.4	9.99784	9.99784				300	0.27115	83.8656	0.0758004	383.866	722.534	0.65305	806.4	1106.4
923	1107.6	9.91878	9.91878				300	0.270856	82.9136	0.0748588	382.914	724.686	0.654285	807.6	1107.6
924	1108.8	9.83955	9.83955				300	0.270563	81.9584	0.0739163	381.958	726.842	0.655521	808.8	1108.8
925	1110	9.76012	9.76012				300	0.27027	81	0.072973	381	729	0.656757	810	1110
926	1111.2	9.68049	9.68049				300	0.269978	80.0384	0.0720288	380.038	731.162	0.657993	811.2	1111.2
927	1112.4	9.60066	9.60066				300	0.269687	79.0736	0.0710838	379.074	733.326	0.659229	812.4	1112.4
928	1113.6	9.52061	9.52061				300	0.269397	78.1056	0.0701379	378.106	735.494	0.660466	813.6	1113.6
929	1114.8	9.44034	9.44034				300	0.269107	77.1344	0.0691912	377.134	737.666	0.661702	814.8	1114.8
930	1116	9.35984	9.35984				300	0.268817	76.16	0.0682437	376.16	739.84	0.662939	816	1116
931	1117.2	9.27909	9.27909				300	0.268528	75.1824	0.0672954	375.182	742.018	0.664176	817.2	1117.2
932	1118.4	9.1981	9.1981				300	0.26824	74.2016	0.0663462	374.202	744.198	0.665413	818.4	1118.4
933	1119.6	9.11685	9.11685				300	0.267953	73.2176	0.0653962	373.218	746.382	0.666651	819.6	1119.6
934	1120.8	9.03533	9.03533				300	0.267666	72.2304	0.0644454	372.23	748.57	0.667889	820.8	1120.8
935	1122	8.95353	8.95353				300	0.26738	71.24	0.0634938	371.24	750.76	0.669127	822	1122
936	1123.2	8.87144	8.87144				300	0.267094	70.2464	0.0625413	370.246	752.954	0.670365	823.2	1123.2
937	1124.4	8.78904	8.78904				300	0.266809	69.2496	0.061588	369.25	755.15	0.671603	824.4	1124.4
938	1125.6	8.70634	8.70634				300	0.266525	68.2496	0.060634	368.25	757.35	0.672842	825.6	1125.6
939	1126.8	8.62331	8.62331				300	0.266241	67.2464	0.0596791	367.246	759.554	0.67408	826.8	1126.8
940	1128	8.53994	8.53994				300	0.265957	66.24	0.0587234	366.24	761.76	0.675319	828	1128
941	1129.2	8.45622	8.45622				300	0.265675	65.2304	0.0577669	365.23	763.97	0.676558	829.2	1129.2
942	1130.4	8.37213	8.37213				300	0.265393	64.2176	0.0568096	364.218	766.182	0.677798	830.4	1130.4
943	1131.6	8.28767	8.28767				300	0.265111	63.2016	0.0558515	363.202	768.398	0.679037	831.6	1131.6
944	1132.8	8.20281	8.20281				300	0.264831	62.1824	0.0548927	362.182	770.618	0.680277	832.8	1132.8
945	1134	8.11754	8.11754				300	0.26455	61.16	0.053933	361.16	772.84	0.681517	834	1134
946	1135.2	8.03185	8.03185				300	0.264271	60.1344	0.0529725	360.134	775.066	0.682757	835.2	1135.2
947	1136.4	7.94572	7.94572				300	0.263992	59.1056	0.0520113	359.106	777.294	0.683997	836.4	1136.4
948	1137.6	7.85913	7.85913				300	0.263713	58.0736	0.0510492	358.074	779.526	0.685238	837.6	1137.6
949	1138.8	7.77206	7.77206				300	0.263435	57.0384	0.0500864	357.038	781.762	0.686478	838.8	1138.8
950	1140	7.68449	7.68449				300	0.263158	56	0.0491228	356	784	0.687719	840	1140
951	1141.2	7.59641	7.59641				300	0.262881	54.9584	0.0481584	354.958	786.242	0.68896	841.2	1141.2
952	1142.4	7.50778	7.50778				300	0.262605	53.9136	0.0471933	353.914	788.486	0.690202	842.4	1142.4
953	1143.6	7.4186	7.4186				300	0.262329	52.8656	0.0462274	352.866	790.734	0.691443	843.6	1143.6
954	1144.8	7.32883	7.32883				300	0.262055	51.8144	0.0452607	351.814	792.986	0.692685	844.8	1144.8
955	1146	7.23844	7.23844				300	0.26178	50.76	0.0442932	350.76	795.24	0.693927	846	1146
956	1147.2	7.14743	7.14743				300	0.261506	49.7024	0.043325	349.702	797.498	0.695169	847.2	1147.2
957	1148.4	7.05575	7.05575				300	0.261233	48.6416	0.042356	348.642	799.758	0.696411	848.4	1148.4
958	1149.6	6.96337	6.96337				300	0.26096	47.5776	0.0413862	347.578	802.022	0.697653	849.6	1149.6
959	1150.8	6.87027	6.87027				300	0.260688	46.5104	0.0404157	346.51	804.29	0.698896	850.8	1150.8
960	1152	6.77641	6.77641				300	0.260417	45.44	0.0394444	345.44	806.56	0.700139	852	1152
961	1153.2	6.68176	6.68176				300	0.260146	44.3664	0.0384724	344.366	808.834	0.701382	853.2	1153.2
962	1154.4	6.58628	6.58628				300	0.259875	43.2896	0.0374997	343.29	811.11	0.702625	854.4	1154.4
963	1155.6	6.48992	6.48992				300	0.259605	42.2096	0.0365261	342.21	813.39	0.703868	855.6	1155.6
964	1156.8	6.39265	6.39265				300	0.259336	41.1264	0.0355519	341.126	815.674	0.705112	856.8	1156.8
965	1158	6.29443	6.29443				300	0.259067	40.04	0.0345769	340.04	817.96	0.706356	858	1158
966	1159.2	6.19519	6.19519				300	0.258799	38.9504	0.0336011	338.95	820.25	0.7076	859.2	1159.2
967	1160.4	6.09489	6.09489				300	0.258532	37.8576	0.0326246	337.858	822.542	0.708844	860.4	1160.4
968	1161.6	5.99347	5.99347				300	0.258264	36.7616	0.0316474	336.762	824.838	0.710088	861.6	1161.6
969	1162.8	5.89088	5.89088				300	0.257998	35.6624	0.0306694	335.662	827.138	0.711333	862.8	1162.8
970	1164	5.78704	5.78704				300	0.257732	34.56	0.0296907	334.56	829.44	0.712577	864	1164
971	1165.2	5.68188	5.68188				300	0.257467	33.4544	0.0287113	333.454	831.746	0.713822	865.2	1165.2
972	1166.4	5.57532	5.57532				300	0.257202	32.3456	0.0277311	332.346	834.054	0.715067	866.4	1166.4
973	1167.6	5.46729	5.46729				300	0.256937	31.2336	0.0267503	331.234	836.366	0.716312	867.6	1167.6
974	1168.8	5.35767	5.35767				300	0.256674	30.1184	0.0257687	330.118	838.682	0.717558	868.8	1168.8
975	1170	5.24638	5.24638				300	0.25641	29	0.0247863	329	841	0.718803	870	1170
976	1171.2	5.13331	5.13331				300	0.256148	27.8784	0.0238033	327.878	843.322	0.720049	871.2	1171.2
977	1172.4	5.01831	5.01831				300	0.255885	26.7536	0.0228195	326.754	845.646	0.721295	872.4	1172.4
978	1173.6	4.90126	4.90126				300	0.255624	25.6256	0.021835	325.626	847.974	0.722541	873.6	1173.6
979	1174.8	4.78201	4.78201				300	0.255363	24.4944	0.0208498	324.494	850.306	0.723788	874.8	1174.8
980	1176	4.66037	4.66037				300	0.255102	23.36	0.0198639	323.36	852.64	0.725034	876	1176
981	1177.2	4.53615	4.53615				300	0.254842	22.2224	0.0188773	322.222	854.978	0.726281	877.2	1177.2
982	1178.4	4.40913	4.40913				300	0.254582	21.0816	0.01789	321.082	857.318	0.727527	878.4	1178.4
983	1179.6	4.27906	4.27906				300	0.254323	19.9376	0.016902	319.938	859.662	0.728774	879.6	1179.6
984	1180.8	4.14564	4.14564				300	0.254065	18.7904	0.0159133	318.79	862.01	0.730022	880.8	1180.8
985	1182	4.00854	4.00854				300	0.253807	17.64	0.0149239	317.64	864.36	0.731269	882	1182
986	1183.2	3.86736	3.86736				300	0.25355	16.4864	0.0139337	316.486	866.714	0.732517	883.2	1183.2
987	1184.4	3.72162	3.72162				300	0.253293	15.3296	0.0129429	315.33	869.07	0.733764	884.4	1184.4
988	1185.6	3.57077	3.57077				300	0.253036	14.1696	0.0119514	314.17	871.43	0.735012	885.6	1185.6
989	1186.8	3.41413	3.41413				300	0.252781	13.0064	0.0109592	313.006	873.794	0.73626	886.8	1186.8
990	1188	3.25085	3.25085				300	0.252525	11.84	0.00996633	311.84	876.16	0.737508	888	1188
991	1189.2	3.07986	3.07986				300	0.25227	10.6704	0.00897275	310.67	878.53	0.738757	889.2	1189.2
992	1190.4	2.89981	2.89981				300	0.252016	9.4976	0.00797849	309.498	880.902	0.740005	890.4	1190.4
993	1191.6	2.70887	2.70887				300	0.251762	8.3216	0.00698355	308.322	883.278	0.741254	891.6	1191.6
994	1192.8	2.50456	2.50456				300	0.251509	7.1424	0.00598793	307.142	885.658	0.742503	892.8	1192.8
995	1194	2.28327	2.28327				300	0.251256	5.96	0.00499162	305.96	888.04	0.743752	894	1194
996	1195.2	2.03948	2.03948				300	0.251004	4.7744	0.00399465	304.774	890.426	0.745001	895.2	1195.2
997	1196.4	1.76388	1.76388				300	0.250752	3.5856	0.00299699	303.586	892.814	0.746251	896.4	1196.4
998	1197.6	1.43827	1.43827				300	0.250501	2.3936	0.00199866	302.394	895.206	0.7475	897.6	1197.6
999	1198.8	1.01566	1.01566				300	0.25025	1.1984	0.000999666	301.198	897.602	0.74875	898.8	1198.8
1000	1200	0	0				300	0.25	0	0	300	900	0.75	900	1200
1001	1201.2	#NUM!	#NUM!				300	0.24975	0	0	300	902.402	0.75125	902.402	1202.4
1002	1202.4	#NUM!	#NUM!				300	0.249501	0	0	300	904.806	0.7525	904.806	1204.81
1003	1203.6	#NUM!	#NUM!				300	0.249252	0	0	300	907.214	0.753751	907.214	1207.21
1004	1204.8	#NUM!	#NUM!				300	0.249004	0	0	300	909.626	0.755001	909.626	1209.63
1005	1206	#NUM!	#NUM!				300	0.248756	0	0	300	912.04	0.756252	912.04	1212.04
1006	1207.2	#NUM!	#NUM!				300	0.248509	0	0	300	914.458	0.757503	914.458	1214.46
1007	1208.4	#NUM!	#NUM!				300	0.248262	0	0	300	916.878	0.758754	916.878	1216.88
1008	1209.6	#NUM!	#NUM!				300	0.248016	0	0	300	919.302	0.760005	919.302	1219.3
1009	1210.8	#NUM!	#NUM!				300	0.24777	0	0	300	921.73	0.761257	921.73	1221.73
1010	1212	#NUM!	#NUM!				300	0.247525	0	0	300	924.16	0.762508	924.16	1224.16
1011	1213.2	#NUM!	#NUM!				300	0.24728	0	0	300	926.594	0.76376	926.594	1226.59
1012	1214.4	#NUM!	#NUM!				300	0.247036	0	0	300	929.03	0.765012	929.03	1229.03
1013	1215.6	#NUM!	#NUM!				300	0.246792	0	0	300	931.47	0.766264	931.47	1231.47
1014	1216.8	#NUM!	#NUM!				300	0.246548	0	0	300	933.914	0.767516	933.914	1233.91
1015	1218	#NUM!	#NUM!				300	0.246305	0	0	300	936.36	0.768768	936.36	1236.36
1016	1219.2	#NUM!	#NUM!				300	0.246063	0	0	300	938.81	0.770021	938.81	1238.81
1017	1220.4	#NUM!	#NUM!				300	0.245821	0	0	300	941.262	0.771274	941.262	1241.26
1018	1221.6	#NUM!	#NUM!				300	0.24558	0	0	300	943.718	0.772527	943.718	1243.72
1019	1222.8	#NUM!	#NUM!				300	0.245339	0	0	300	946.178	0.77378	946.178	1246.18
1020	1224	#NUM!	#NUM!				300	0.245098	0	0	300	948.64	0.775033	948.64	1248.64
1021	1225.2	#NUM!	#NUM!				300	0.244858	0	0	300	951.106	0.776286	951.106	1251.11
1022	1226.4	#NUM!	#NUM!				300	0.244618	0	0	300	953.574	0.777539	953.574	1253.57
1023	1227.6	#NUM!	#NUM!				300	0.244379	0	0	300	956.046	0.778793	956.046	1256.05
1024	1228.8	#NUM!	#NUM!				300	0.244141	0	0	300	958.522	0.780047	958.522	1258.52
1025	1230	#NUM!	#NUM!				300	0.243902	0	0	300	961	0.781301	961	1261
1026	1231.2	#NUM!	#NUM!				300	0.243665	0	0	300	963.482	0.782555	963.482	1263.48
1027	1232.4	#NUM!	#NUM!				300	0.243427	0	0	300	965.966	0.783809	965.966	1265.97
1028	1233.6	#NUM!	#NUM!				300	0.243191	0	0	300	968.454	0.785064	968.454	1268.45
1029	1234.8	#NUM!	#NUM!				300	0.242954	0	0	300	970.946	0.786318	970.946	1270.95
1030	1236	#NUM!	#NUM!				300	0.242718	0	0	300	973.44	0.787573	973.44	1273.44
1031	1237.2	#NUM!	#NUM!				300	0.242483	0	0	300	975.938	0.788828	975.938	1275.94
1032	1238.4	#NUM!	#NUM!				300	0.242248	0	0	300	978.438	0.790083	978.438	1278.44
1033	1239.6	#NUM!	#NUM!				300	0.242014	0	0	300	980.942	0.791338	980.942	1280.94
1034	1240.8	#NUM!	#NUM!				300	0.241779	0	0	300	983.45	0.792593	983.45	1283.45
1035	1242	#NUM!	#NUM!				300	0.241546	0	0	300	985.96	0.793849	985.96	1285.96
1036	1243.2	#NUM!	#NUM!				300	0.241313	0	0	300	988.474	0.795104	988.474	1288.47
1037	1244.4	#NUM!	#NUM!				300	0.24108	0	0	300	990.99	0.79636	990.99	1290.99
1038	1245.6	#NUM!	#NUM!				300	0.240848	0	0	300	993.51	0.797616	993.51	1293.51
1039	1246.8	#NUM!	#NUM!				300	0.240616	0	0	300	996.034	0.798872	996.034	1296.03
1040	1248	#NUM!	#NUM!				300	0.240385	0	0	300	998.56	0.800128	998.56	1298.56
1041	1249.2	#NUM!	#NUM!				300	0.240154	0	0	300	1001.09	0.801385	1001.09	1301.09
1042	1250.4	#NUM!	#NUM!				300	0.239923	0	0	300	1003.62	0.802641	1003.62	1303.62
1043	1251.6	#NUM!	#NUM!				300	0.239693	0	0	300	1006.16	0.803898	1006.16	1306.16
1044	1252.8	#NUM!	#NUM!				300	0.239464	0	0	300	1008.7	0.805155	1008.7	1308.7
1045	1254	#NUM!	#NUM!				300	0.239234	0	0	300	1011.24	0.806411	1011.24	1311.24
1046	1255.2	#NUM!	#NUM!				300	0.239006	0	0	300	1013.79	0.807669	1013.79	1313.79
1047	1256.4	#NUM!	#NUM!				300	0.238777	0	0	300	1016.33	0.808926	1016.33	1316.33
1048	1257.6	#NUM!	#NUM!				300	0.23855	0	0	300	1018.89	0.810183	1018.89	1318.89
1049	1258.8	#NUM!	#NUM!				300	0.238322	0	0	300	1021.44	0.811441	1021.44	1321.44
1050	1260	#NUM!	#NUM!				300	0.238095	0	0	300	1024	0.812698	1024	1324
1051	1261.2	#NUM!	#NUM!				300	0.237869	0	0	300	1026.56	0.813956	1026.56	1326.56
1052	1262.4	#NUM!	#NUM!				300	0.237643	0	0	300	1029.13	0.815214	1029.13	1329.13
1053	1263.6	#NUM!	#NUM!				300	0.237417	0	0	300	1031.69	0.816472	1031.69	1331.69
1054	1264.8	#NUM!	#NUM!				300	0.237192	0	0	300	1034.27	0.817731	1034.27	1334.27
1055	1266	#NUM!	#NUM!				300	0.236967	0	0	300	1036.84	0.818989	1036.84	1336.84
1056	1267.2	#NUM!	#NUM!				300	0.236742	0	0	300	1039.42	0.820247	1039.42	1339.42
1057	1268.4	#NUM!	#NUM!				300	0.236518	0	0	300	1042	0.821506	1042	1342
1058	1269.6	#NUM!	#NUM!				300	0.236295	0	0	300	1044.58	0.822765	1044.58	1344.58
1059	1270.8	#NUM!	#NUM!				300	0.236072	0	0	300	1047.17	0.824024	1047.17	1347.17
1060	1272	#NUM!	#NUM!				300	0.235849	0	0	300	1049.76	0.825283	1049.76	1349.76
1061	1273.2	#NUM!	#NUM!				300	0.235627	0	0	300	1052.35	0.826542	1052.35	1352.35
1062	1274.4	#NUM!	#NUM!				300	0.235405	0	0	300	1054.95	0.827802	1054.95	1354.95
1063	1275.6	#NUM!	#NUM!				300	0.235183	0	0	300	1057.55	0.829061	1057.55	1357.55
1064	1276.8	#NUM!	#NUM!				300	0.234962	0	0	300	1060.15	0.830321	1060.15	1360.15
1065	1278	#NUM!	#NUM!				300	0.234742	0	0	300	1062.76	0.831581	1062.76	1362.76
1066	1279.2	#NUM!	#NUM!				300	0.234522	0	0	300	1065.37	0.832841	1065.37	1365.37
1067	1280.4	#NUM!	#NUM!				300	0.234302	0	0	300	1067.98	0.834101	1067.98	1367.98
1068	1281.6	#NUM!	#NUM!				300	0.234082	0	0	300	1070.6	0.835361	1070.6	1370.6
1069	1282.8	#NUM!	#NUM!				300	0.233863	0	0	300	1073.22	0.836621	1073.22	1373.22
1070	1284	#NUM!	#NUM!				300	0.233645	0	0	300	1075.84	0.837882	1075.84	1375.84
1071	1285.2	#NUM!	#NUM!				300	0.233427	0	0	300	1078.47	0.839142	1078.47	1378.47
1072	1286.4	#NUM!	#NUM!				300	0.233209	0	0	300	1081.09	0.840403	1081.09	1381.09
1073	1287.6	#NUM!	#NUM!				300	0.232992	0	0	300	1083.73	0.841664	1083.73	1383.73
1074	1288.8	#NUM!	#NUM!				300	0.232775	0	0	300	1086.36	0.842925	1086.36	1386.36
1075	1290	#NUM!	#NUM!				300	0.232558	0	0	300	1089	0.844186	1089	1389
1076	1291.2	#NUM!	#NUM!				300	0.232342	0	0	300	1091.64	0.845447	1091.64	1391.64
1077	1292.4	#NUM!	#NUM!				300	0.232126	0	0	300	1094.29	0.846709	1094.29	1394.29
1078	1293.6	#NUM!	#NUM!				300	0.231911	0	0	300	1096.93	0.84797	1096.93	1396.93
1079	1294.8	#NUM!	#NUM!				300	0.231696	0	0	300	1099.59	0.849232	1099.59	1399.59
1080	1296	#NUM!	#NUM!				300	0.231481	0	0	300	1102.24	0.850494	1102.24	1402.24
1081	1297.2	#NUM!	#NUM!				300	0.231267	0	0	300	1104.9	0.851756	1104.9	1404.9
1082	1298.4	#NUM!	#NUM!				300	0.231054	0	0	300	1107.56	0.853018	1107.56	1407.56
1083	1299.6	#NUM!	#NUM!				300	0.23084	0	0	300	1110.22	0.85428	1110.22	1410.22
1084	1300.8	#NUM!	#NUM!				300	0.230627	0	0	300	1112.89	0.855542	1112.89	1412.89
1085	1302	#NUM!	#NUM!				300	0.230415	0	0	300	1115.56	0.856805	1115.56	1415.56
1086	1303.2	#NUM!	#NUM!				300	0.230203	0	0	300	1118.23	0.858068	1118.23	1418.23
1087	1304.4	#NUM!	#NUM!				300	0.229991	0	0	300	1120.91	0.85933	1120.91	1420.91
1088	1305.6	#NUM!	#NUM!				300	0.229779	0	0	300	1123.59	0.860593	1123.59	1423.59
1089	1306.8	#NUM!	#NUM!				300	0.229568	0	0	300	1126.27	0.861856	1126.27	1426.27
1090	1308	#NUM!	#NUM!				300	0.229358	0	0	300	1128.96	0.863119	1128.96	1428.96
1091	1309.2	#NUM!	#NUM!				300	0.229148	0	0	300	1131.65	0.864383	1131.65	1431.65
1092	1310.4	#NUM!	#NUM!				300	0.228938	0	0	300	1134.34	0.865646	1134.34	1434.34
1093	1311.6	#NUM!	#NUM!				300	0.228728	0	0	300	1137.04	0.866909	1137.04	1437.04
1094	1312.8	#NUM!	#NUM!				300	0.228519	0	0	300	1139.74	0.868173	1139.74	1439.74
1095	1314	#NUM!	#NUM!				300	0.228311	0	0	300	1142.44	0.869437	1142.44	1442.44
1096	1315.2	#NUM!	#NUM!				300	0.228102	0	0	300	1145.15	0.870701	1145.15	1445.15
1097	1316.4	#NUM!	#NUM!				300	0.227894	0	0	300	1147.85	0.871965	1147.85	1447.85
1098	1317.6	#NUM!	#NUM!				300	0.227687	0	0	300	1150.57	0.873229	1150.57	1450.57
1099	1318.8	#NUM!	#NUM!				300	0.22748	0	0	300	1153.28	0.874493	1153.28	1453.28
1100	1320	#NUM!	#NUM!				300	0.227273	0	0	300	1156	0.875758	1156	1456
1101	1321.2	#NUM!	#NUM!				300	0.227066	0	0	300	1158.72	0.877022	1158.72	1458.72
1102	1322.4	#NUM!	#NUM!				300	0.22686	0	0	300	1161.45	0.878287	1161.45	1461.45
1103	1323.6	#NUM!	#NUM!				300	0.226655	0	0	300	1164.17	0.879552	1164.17	1464.17
1104	1324.8	#NUM!	#NUM!				300	0.226449	0	0	300	1166.91	0.880816	1166.91	1466.91
1105	1326	#NUM!	#NUM!				300	0.226244	0	0	300	1169.64	0.882081	1169.64	1469.64
1106	1327.2	#NUM!	#NUM!				300	0.22604	0	0	300	1172.38	0.883347	1172.38	1472.38
1107	1328.4	#NUM!	#NUM!				300	0.225836	0	0	300	1175.12	0.884612	1175.12	1475.12
1108	1329.6	#NUM!	#NUM!				300	0.225632	0	0	300	1177.86	0.885877	1177.86	1477.86
1109	1330.8	#NUM!	#NUM!				300	0.225428	0	0	300	1180.61	0.887143	1180.61	1480.61
1110	1332	#NUM!	#NUM!				300	0.225225	0	0	300	1183.36	0.888408	1183.36	1483.36
1111	1333.2	#NUM!	#NUM!				300	0.225023	0	0	300	1186.11	0.889674	1186.11	1486.11
1112	1334.4	#NUM!	#NUM!				300	0.22482	0	0	300	1188.87	0.89094	1188.87	1488.87
1113	1335.6	#NUM!	#NUM!				300	0.224618	0	0	300	1191.63	0.892206	1191.63	1491.63
1114	1336.8	#NUM!	#NUM!				300	0.224417	0	0	300	1194.39	0.893472	1194.39	1494.39
1115	1338	#NUM!	#NUM!				300	0.224215	0	0	300	1197.16	0.894738	1197.16	1497.16
1116	1339.2	#NUM!	#NUM!				300	0.224014	0	0	300	1199.93	0.896005	1199.93	1499.93
1117	1340.4	#NUM!	#NUM!				300	0.223814	0	0	300	1202.7	0.897271	1202.7	1502.7
1118	1341.6	#NUM!	#NUM!				300	0.223614	0	0	300	1205.48	0.898538	1205.48	1505.48
1119	1342.8	#NUM!	#NUM!				300	0.223414	0	0	300	1208.26	0.899805	1208.26	1508.26
1120	1344	#NUM!	#NUM!				300	0.223214	0	0	300	1211.04	0.901071	1211.04	1511.04
1121	1345.2	#NUM!	#NUM!				300	0.223015	0	0	300	1213.83	0.902338	1213.83	1513.83
1122	1346.4	#NUM!	#NUM!				300	0.222816	0	0	300	1216.61	0.903605	1216.61	1516.61
1123	1347.6	#NUM!	#NUM!				300	0.222618	0	0	300	1219.41	0.904873	1219.41	1519.41
1124	1348.8	#NUM!	#NUM!				300	0.22242	0	0	300	1222.2	0.90614	1222.2	1522.2
1125	1350	#NUM!	#NUM!				300	0.222222	0	0	300	1225	0.907407	1225	1525
1126	1351.2	#NUM!	#NUM!				300	0.222025	0	0	300	1227.8	0.908675	1227.8	1527.8
1127	1352.4	#NUM!	#NUM!				300	0.221828	0	0	300	1230.61	0.909943	1230.61	1530.61
1128	1353.6	#NUM!	#NUM!				300	0.221631	0	0	300	1233.41	0.91121	1233.41	1533.41
1129	1354.8	#NUM!	#NUM!				300	0.221435	0	0	300	1236.23	0.912478	1236.23	1536.23
1130	1356	#NUM!	#NUM!				300	0.221239	0	0	300	1239.04	0.913746	1239.04	1539.04
1131	1357.2	#NUM!	#NUM!				300	0.221043	0	0	300	1241.86	0.915014	1241.86	1541.86
1132	1358.4	#NUM!	#NUM!				300	0.220848	0	0	300	1244.68	0.916283	1244.68	1544.68
1133	1359.6	#NUM!	#NUM!				300	0.220653	0	0	300	1247.5	0.917551	1247.5	1547.5
1134	1360.8	#NUM!	#NUM!				300	0.220459	0	0	300	1250.33	0.91882	1250.33	1550.33
1135	1362	#NUM!	#NUM!				300	0.220264	0	0	300	1253.16	0.920088	1253.16	1553.16
1136	1363.2	#NUM!	#NUM!				300	0.22007	0	0	300	1255.99	0.921357	1255.99	1555.99
1137	1364.4	#NUM!	#NUM!				300	0.219877	0	0	300	1258.83	0.922626	1258.83	1558.83
1138	1365.6	#NUM!	#NUM!				300	0.219684	0	0	300	1261.67	0.923895	1261.67	1561.67
1139	1366.8	#NUM!	#NUM!				300	0.219491	0	0	300	1264.51	0.925164	1264.51	1564.51
1140	1368	#NUM!	#NUM!				300	0.219298	0	0	300	1267.36	0.926433	1267.36	1567.36
1141	1369.2	#NUM!	#NUM!				300	0.219106	0	0	300	1270.21	0.927702	1270.21	1570.21
1142	1370.4	#NUM!	#NUM!				300	0.218914	0	0	300	1273.06	0.928971	1273.06	1573.06
1143	1371.6	#NUM!	#NUM!				300	0.218723	0	0	300	1275.92	0.930241	1275.92	1575.92
1144	1372.8	#NUM!	#NUM!				300	0.218531	0	0	300	1278.78	0.93151	1278.78	1578.78
1145	1374	#NUM!	#NUM!				300	0.218341	0	0	300	1281.64	0.93278	1281.64	1581.64
1146	1375.2	#NUM!	#NUM!				300	0.21815	0	0	300	1284.51	0.93405	1284.51	1584.51
1147	1376.4	#NUM!	#NUM!				300	0.21796	0	0	300	1287.37	0.93532	1287.37	1587.37
1148	1377.6	#NUM!	#NUM!				300	0.21777	0	0	300	1290.25	0.93659	1290.25	1590.25
1149	1378.8	#NUM!	#NUM!				300	0.217581	0	0	300	1293.12	0.93786	1293.12	1593.12
1150	1380	#NUM!	#NUM!				300	0.217391	0	0	300	1296	0.93913	1296	1596
1151	1381.2	#NUM!	#NUM!				300	0.217202	0	0	300	1298.88	0.940401	1298.88	1598.88
1152	1382.4	#NUM!	#NUM!				300	0.217014	0	0	300	1301.77	0.941671	1301.77	1601.77
1153	1383.6	#NUM!	#NUM!				300	0.216826	0	0	300	1304.65	0.942942	1304.65	1604.65
1154	1384.8	#NUM!	#NUM!				300	0.216638	0	0	300	1307.55	0.944213	1307.55	1607.55
1155	1386	#NUM!	#NUM!				300	0.21645	0	0	300	1310.44	0.945483	1310.44	1610.44
1156	1387.2	#NUM!	#NUM!				300	0.216263	0	0	300	1313.34	0.946754	1313.34	1613.34
1157	1388.4	#NUM!	#NUM!				300	0.216076	0	0	300	1316.24	0.948025	1316.24	1616.24
1158	1389.6	#NUM!	#NUM!				300	0.215889	0	0	300	1319.14	0.949296	1319.14	1619.14
1159	1390.8	#NUM!	#NUM!				300	0.215703	0	0	300	1322.05	0.950568	1322.05	1622.05
1160	1392	#NUM!	#NUM!				300	0.215517	0	0	300	1324.96	0.951839	1324.96	1624.96
1161	1393.2	#NUM!	#NUM!				300	0.215332	0	0	300	1327.87	0.953111	1327.87	1627.87
1162	1394.4	#NUM!	#NUM!				300	0.215146	0	0	300	1330.79	0.954382	1330.79	1630.79
1163	1395.6	#NUM!	#NUM!				300	0.214961	0	0	300	1333.71	0.955654	1333.71	1633.71
1164	1396.8	#NUM!	#NUM!				300	0.214777	0	0	300	1336.63	0.956926	1336.63	1636.63
1165	1398	#NUM!	#NUM!				300	0.214592	0	0	300	1339.56	0.958197	1339.56	1639.56
1166	1399.2	#NUM!	#NUM!				300	0.214408	0	0	300	1342.49	0.959469	1342.49	1642.49
1167	1400.4	#NUM!	#NUM!				300	0.214225	0	0	300	1345.42	0.960742	1345.42	1645.42
1168	1401.6	#NUM!	#NUM!				300	0.214041	0	0	300	1348.36	0.962014	1348.36	1648.36
1169	1402.8	#NUM!	#NUM!				300	0.213858	0	0	300	1351.3	0.963286	1351.3	1651.3
1170	1404	#NUM!	#NUM!				300	0.213675	0	0	300	1354.24	0.964558	1354.24	1654.24
1171	1405.2	#NUM!	#NUM!				300	0.213493	0	0	300	1357.19	0.965831	1357.19	1657.19
1172	1406.4	#NUM!	#NUM!				300	0.213311	0	0	300	1360.13	0.967104	1360.13	1660.13
1173	1407.6	#NUM!	#NUM!				300	0.213129	0	0	300	1363.09	0.968376	1363.09	1663.09
1174	1408.8	#NUM!	#NUM!				300	0.212947	0	0	300	1366.04	0.969649	1366.04	1666.04
1175	1410	#NUM!	#NUM!				300	0.212766	0	0	300	1369	0.970922	1369	1669
1176	1411.2	#NUM!	#NUM!				300	0.212585	0	0	300	1371.96	0.972195	1371.96	1671.96
1177	1412.4	#NUM!	#NUM!				300	0.212404	0	0	300	1374.93	0.973468	1374.93	1674.93
1178	1413.6	#NUM!	#NUM!				300	0.212224	0	0	300	1377.89	0.974741	1377.89	1677.89
1179	1414.8	#NUM!	#NUM!				300	0.212044	0	0	300	1380.87	0.976015	1380.87	1680.87
1180	1416	#NUM!	#NUM!				300	0.211864	0	0	300	1383.84	0.977288	1383.84	1683.84
1181	1417.2	#NUM!	#NUM!				300	0.211685	0	0	300	1386.82	0.978562	1386.82	1686.82
1182	1418.4	#NUM!	#NUM!				300	0.211506	0	0	300	1389.8	0.979835	1389.8	1689.8
1183	1419.6	#NUM!	#NUM!				300	0.211327	0	0	300	1392.78	0.981109	1392.78	1692.78
1184	1420.8	#NUM!	#NUM!				300	0.211149	0	0	300	1395.77	0.982383	1395.77	1695.77
1185	1422	#NUM!	#NUM!				300	0.21097	0	0	300	1398.76	0.983657	1398.76	1698.76
1186	1423.2	#NUM!	#NUM!				300	0.210793	0	0	300	1401.75	0.984931	1401.75	1701.75
1187	1424.4	#NUM!	#NUM!				300	0.210615	0	0	300	1404.75	0.986205	1404.75	1704.75
1188	1425.6	#NUM!	#NUM!				300	0.210438	0	0	300	1407.75	0.987479	1407.75	1707.75
1189	1426.8	#NUM!	#NUM!				300	0.210261	0	0	300	1410.75	0.988754	1410.75	1710.75
1190	1428	#NUM!	#NUM!				300	0.210084	0	0	300	1413.76	0.990028	1413.76	1713.76
1191	1429.2	#NUM!	#NUM!				300	0.209908	0	0	300	1416.77	0.991303	1416.77	1716.77
1192	1430.4	#NUM!	#NUM!				300	0.209732	0	0	300	1419.78	0.992577	1419.78	1719.78
1193	1431.6	#NUM!	#NUM!				300	0.209556	0	0	300	1422.8	0.993852	1422.8	1722.8
1194	1432.8	#NUM!	#NUM!				300	0.20938	0	0	300	1425.82	0.995127	1425.82	1725.82
1195	1434	#NUM!	#NUM!				300	0.209205	0	0	300	1428.84	0.996402	1428.84	1728.84
1196	1435.2	#NUM!	#NUM!				300	0.20903	0	0	300	1431.87	0.997677	1431.87	1731.87
1197	1436.4	#NUM!	#NUM!				300	0.208855	0	0	300	1434.89	0.998952	1434.89	1734.89
1198	1437.6	#NUM!	#NUM!				300	0.208681	0	0	300	1437.93	1.00023	1437.93	1737.93
1199	1438.8	#NUM!	#NUM!				300	0.208507	0	0	300	1440.96	1.0015	1440.96	1740.96
1200	1440	#NUM!	#NUM!				300	0.208333	0	0	300	1444	1.00278	1444	1744
1201	1441.2	#NUM!	#NUM!				300	0.20816	0	0	300	1447.04	1.00405	1447.04	1747.04
1202	1442.4	#NUM!	#NUM!				300	0.207987	0	0	300	1450.09	1.00533	1450.09	1750.09
1203	1443.6	#NUM!	#NUM!				300	0.207814	0	0	300	1453.13	1.0066	1453.13	1753.13
1204	1444.8	#NUM!	#NUM!				300	0.207641	0	0	300	1456.19	1.00788	1456.19	1756.19
1205	1446	#NUM!	#NUM!				300	0.207469	0	0	300	1459.24	1.00916	1459.24	1759.24
1206	1447.2	#NUM!	#NUM!				300	0.207297	0	0	300	1462.3	1.01043	1462.3	1762.3
1207	1448.4	#NUM!	#NUM!				300	0.207125	0	0	300	1465.36	1.01171	1465.36	1765.36
1208	1449.6	#NUM!	#NUM!				300	0.206954	0	0	300	1468.42	1.01298	1468.42	1768.42
1209	1450.8	#NUM!	#NUM!				300	0.206782	0	0	300	1471.49	1.01426	1471.49	1771.49
1210	1452	#NUM!	#NUM!				300	0.206612	0	0	300	1474.56	1.01554	1474.56	1774.56
1211	1453.2	#NUM!	#NUM!				300	0.206441	0	0	300	1477.63	1.01681	1477.63	1777.63
1212	1454.4	#NUM!	#NUM!				300	0.206271	0	0	300	1480.71	1.01809	1480.71	1780.71
1213	1455.6	#NUM!	#NUM!				300	0.206101	0	0	300	1483.79	1.01937	1483.79	1783.79
1214	1456.8	#NUM!	#NUM!				300	0.205931	0	0	300	1486.87	1.02064	1486.87	1786.87
1215	1458	#NUM!	#NUM!				300	0.205761	0	0	300	1489.96	1.02192	1489.96	1789.96
1216	1459.2	#NUM!	#NUM!				300	0.205592	0	0	300	1493.05	1.0232	1493.05	1793.05
1217	1460.4	#NUM!	#NUM!				300	0.205423	0	0	300	1496.14	1.02447	1496.14	1796.14
1218	1461.6	#NUM!	#NUM!				300	0.205255	0	0	300	1499.24	1.02575	1499.24	1799.24
1219	1462.8	#NUM!	#NUM!				300	0.205086	0	0	300	1502.34	1.02703	1502.34	1802.34
1220	1464	#NUM!	#NUM!				300	0.204918	0	0	300	1505.44	1.02831	1505.44	1805.44
1221	1465.2	#NUM!	#NUM!				300	0.20475	0	0	300	1508.55	1.02958	1508.55	1808.55
1222	1466.4	#NUM!	#NUM!				300	0.204583	0	0	300	1511.65	1.03086	1511.65	1811.65
1223	1467.6	#NUM!	#NUM!				300	0.204415	0	0	300	1514.77	1.03214	1514.77	1814.77
1224	1468.8	#NUM!	#NUM!				300	0.204248	0	0	300	1517.88	1.03342	1517.88	1817.88
1225	1470	#NUM!	#NUM!				300	0.204082	0	0	300	1521	1.03469	1521	1821
1226	1471.2	#NUM!	#NUM!				300	0.203915	0	0	300	1524.12	1.03597	1524.12	1824.12
1227	1472.4	#NUM!	#NUM!				300	0.203749	0	0	300	1527.25	1.03725	1527.25	1827.25
1228	1473.6	#NUM!	#NUM!				300	0.203583	0	0	300	1530.37	1.03853	1530.37	1830.37
1229	1474.8	#NUM!	#NUM!				300	0.203417	0	0	300	1533.51	1.03981	1533.51	1833.51
1230	1476	#NUM!	#NUM!				300	0.203252	0	0	300	1536.64	1.04108	1536.64	1836.64
1231	1477.2	#NUM!	#NUM!				300	0.203087	0	0	300	1539.78	1.04236	1539.78	1839.78
1232	1478.4	#NUM!	#NUM!				300	0.202922	0	0	300	1542.92	1.04364	1542.92	1842.92
1233	1479.6	#NUM!	#NUM!				300	0.202758	0	0	300	1546.06	1.04492	1546.06	1846.06
1234	1480.8	#NUM!	#NUM!				300	0.202593	0	0	300	1549.21	1.0462	1549.21	1849.21
1235	1482	#NUM!	#NUM!				300	0.202429	0	0	300	1552.36	1.04748	1552.36	1852.36
1236	1483.2	#NUM!	#NUM!				300	0.202265	0	0	300	1555.51	1.04876	1555.51	1855.51
1237	1484.4	#NUM!	#NUM!				300	0.202102	0	0	300	1558.67	1.05003	1558.67	1858.67
1238	1485.6	#NUM!	#NUM!				300	0.201939	0	0	300	1561.83	1.05131	1561.83	1861.83
1239	1486.8	#NUM!	#NUM!				300	0.201776	0	0	300	1564.99	1.05259	1564.99	1864.99
1240	1488	#NUM!	#NUM!				300	0.201613	0	0	300	1568.16	1.05387	1568.16	1868.16
1241	1489.2	#NUM!	#NUM!				300	0.20145	0	0	300	1571.33	1.05515	1571.33	1871.33
1242	1490.4	#NUM!	#NUM!				300	0.201288	0	0	300	1574.5	1.05643	1574.5	1874.5
1243	1491.6	#NUM!	#NUM!				300	0.201126	0	0	300	1577.68	1.05771	1577.68	1877.68
1244	1492.8	#NUM!	#NUM!				300	0.200965	0	0	300	1580.86	1.05899	1580.86	1880.86
1245	1494	#NUM!	#NUM!				300	0.200803	0	0	300	1584.04	1.06027	1584.04	1884.04
1246	1495.2	#NUM!	#NUM!				300	0.200642	0	0	300	1587.23	1.06155	1587.23	1887.23
1247	1496.4	#NUM!	#NUM!				300	0.200481	0	0	300	1590.41	1.06283	1590.41	1890.41
1248	1497.6	#NUM!	#NUM!				300	0.200321	0	0	300	1593.61	1.06411	1593.61	1893.61
1249	1498.8	#NUM!	#NUM!				300	0.20016	0	0	300	1596.8	1.06539	1596.8	1896.8
1250	1500	#NUM!	#NUM!				300	0.2	0	0	300	1600	1.06667	1600	1900
1251	1501.2	#NUM!	#NUM!				300	0.19984	0	0	300	1603.2	1.06795	1603.2	1903.2
1252	1502.4	#NUM!	#NUM!				300	0.199681	0	0	300	1606.41	1.06923	1606.41	1906.41
1253	1503.6	#NUM!	#NUM!				300	0.199521	0	0	300	1609.61	1.07051	1609.61	1909.61
1254	1504.8	#NUM!	#NUM!				300	0.199362	0	0	300	1612.83	1.07179	1612.83	1912.83
1255	1506	#NUM!	#NUM!				300	0.199203	0	0	300	1616.04	1.07307	1616.04	1916.04
1256	1507.2	#NUM!	#NUM!				300	0.199045	0	0	300	1619.26	1.07435	1619.26	1919.26
1257	1508.4	#NUM!	#NUM!				300	0.198886	0	0	300	1622.48	1.07563	1622.48	1922.48
1258	1509.6	#NUM!	#NUM!				300	0.198728	0	0	300	1625.7	1.07691	1625.7	1925.7
1259	1510.8	#NUM!	#NUM!				300	0.19857	0	0	300	1628.93	1.07819	1628.93	1928.93
1260	1512	#NUM!	#NUM!				300	0.198413	0	0	300	1632.16	1.07947	1632.16	1932.16
1261	1513.2	#NUM!	#NUM!				300	0.198255	0	0	300	1635.39	1.08075	1635.39	1935.39
1262	1514.4	#NUM!	#NUM!				300	0.198098	0	0	300	1638.63	1.08203	1638.63	1938.63
1263	1515.6	#NUM!	#NUM!				300	0.197941	0	0	300	1641.87	1.08331	1641.87	1941.87
1264	1516.8	#NUM!	#NUM!				300	0.197785	0	0	300	1645.11	1.08459	1645.11	1945.11
1265	1518	#NUM!	#NUM!				300	0.197628	0	0	300	1648.36	1.08588	1648.36	1948.36
1266	1519.2	#NUM!	#NUM!				300	0.197472	0	0	300	1651.61	1.08716	1651.61	1951.61
1267	1520.4	#NUM!	#NUM!				300	0.197316	0	0	300	1654.86	1.08844	1654.86	1954.86
1268	1521.6	#NUM!	#NUM!				300	0.197161	0	0	300	1658.12	1.08972	1658.12	1958.12
1269	1522.8	#NUM!	#NUM!				300	0.197006	0	0	300	1661.38	1.091	1661.38	1961.38
1270	1524	#NUM!	#NUM!				300	0.19685	0	0	300	1664.64	1.09228	1664.64	1964.64
1271	1525.2	#NUM!	#NUM!				300	0.196696	0	0	300	1667.91	1.09357	1667.91	1967.91
1272	1526.4	#NUM!	#NUM!				300	0.196541	0	0	300	1671.17	1.09485	1671.17	1971.17
1273	1527.6	#NUM!	#NUM!				300	0.196386	0	0	300	1674.45	1.09613	1674.45	1974.45
1274	1528.8	#NUM!	#NUM!				300	0.196232	0	0	300	1677.72	1.09741	1677.72	1977.72
1275	1530	#NUM!	#NUM!				300	0.196078	0	0	300	1681	1.09869	1681	1981
1276	1531.2	#NUM!	#NUM!				300	0.195925	0	0	300	1684.28	1.09997	1684.28	1984.28
1277	1532.4	#NUM!	#NUM!				300	0.195771	0	0	300	1687.57	1.10126	1687.57	1987.57
1278	1533.6	#NUM!	#NUM!				300	0.195618	0	0	300	1690.85	1.10254	1690.85	1990.85
1279	1534.8	#NUM!	#NUM!				300	0.195465	0	0	300	1694.15	1.10382	1694.15	1994.15
1280	1536	#NUM!	#NUM!				300	0.195312	0	0	300	1697.44	1.1051	1697.44	1997.44
1281	1537.2	#NUM!	#NUM!				300	0.19516	0	0	300	1700.74	1.10639	1700.74	2000.74
1282	1538.4	#NUM!	#NUM!				300	0.195008	0	0	300	1704.04	1.10767	1704.04	2004.04
1283	1539.6	#NUM!	#NUM!				300	0.194856	0	0	300	1707.34	1.10895	1707.34	2007.34
1284	1540.8	#NUM!	#NUM!				300	0.194704	0	0	300	1710.65	1.11023	1710.65	2010.65
1285	1542	#NUM!	#NUM!				300	0.194553	0	0	300	1713.96	1.11152	1713.96	2013.96
1286	1543.2	#NUM!	#NUM!				300	0.194401	0	0	300	1717.27	1.1128	1717.27	2017.27
1287	1544.4	#NUM!	#NUM!				300	0.19425	0	0	300	1720.59	1.11408	1720.59	2020.59
1288	1545.6	#NUM!	#NUM!				300	0.194099	0	0	300	1723.91	1.11537	1723.91	2023.91
1289	1546.8	#NUM!	#NUM!				300	0.193949	0	0	300	1727.23	1.11665	1727.23	2027.23
1290	1548	#NUM!	#NUM!				300	0.193798	0	0	300	1730.56	1.11793	1730.56	2030.56
1291	1549.2	#NUM!	#NUM!				300	0.193648	0	0	300	1733.89	1.11922	1733.89	2033.89
1292	1550.4	#NUM!	#NUM!				300	0.193498	0	0	300	1737.22	1.1205	1737.22	2037.22
1293	1551.6	#NUM!	#NUM!				300	0.193349	0	0	300	1740.56	1.12178	1740.56	2040.56
1294	1552.8	#NUM!	#NUM!				300	0.193199	0	0	300	1743.9	1.12307	1743.9	2043.9
1295	1554	#NUM!	#NUM!				300	0.19305	0	0	300	1747.24	1.12435	1747.24	2047.24
1296	1555.2	#NUM!	#NUM!				300	0.192901	0	0	300	1750.59	1.12563	1750.59	2050.59
1297	1556.4	#NUM!	#NUM!				300	0.192753	0	0	300	1753.93	1.12692	1753.93	2053.93
1298	1557.6	#NUM!	#NUM!				300	0.192604	0	0	300	1757.29	1.1282	1757.29	2057.29
1299	1558.8	#NUM!	#NUM!				300	0.192456	0	0	300	1760.64	1.12949	1760.64	2060.64
1300	1560	#NUM!	#NUM!				300	0.192308	0	0	300	1764	1.13077	1764	2064
1301	1561.2	#NUM!	#NUM!				300	0.19216	0	0	300	1767.36	1.13205	1767.36	2067.36
1302	1562.4	#NUM!	#NUM!				300	0.192012	0	0	300	1770.73	1.13334	1770.73	2070.73
1303	1563.6	#NUM!	#NUM!				300	0.191865	0	0	300	1774.09	1.13462	1774.09	2074.09
1304	1564.8	#NUM!	#NUM!				300	0.191718	0	0	300	1777.47	1.13591	1777.47	2077.47
1305	1566	#NUM!	#NUM!				300	0.191571	0	0	300	1780.84	1.13719	1780.84	2080.84
1306	1567.2	#NUM!	#NUM!				300	0.191424	0	0	300	1784.22	1.13847	1784.22	2084.22
1307	1568.4	#NUM!	#NUM!				300	0.191278	0	0	300	1787.6	1.13976	1787.6	2087.6
1308	1569.6	#NUM!	#NUM!				300	0.191131	0	0	300	1790.98	1.14104	1790.98	2090.98
1309	1570.8	#NUM!	#NUM!				300	0.190985	0	0	300	1794.37	1.14233	1794.37	2094.37
1310	1572	#NUM!	#NUM!				300	0.19084	0	0	300	1797.76	1.14361	1797.76	2097.76
1311	1573.2	#NUM!	#NUM!				300	0.190694	0	0	300	1801.15	1.1449	1801.15	2101.15
1312	1574.4	#NUM!	#NUM!				300	0.190549	0	0	300	1804.55	1.14618	1804.55	2104.55
1313	1575.6	#NUM!	#NUM!				300	0.190404	0	0	300	1807.95	1.14747	1807.95	2107.95
1314	1576.8	#NUM!	#NUM!				300	0.190259	0	0	300	1811.35	1.14875	1811.35	2111.35
1315	1578	#NUM!	#NUM!				300	0.190114	0	0	300	1814.76	1.15004	1814.76	2114.76
1316	1579.2	#NUM!	#NUM!				300	0.18997	0	0	300	1818.17	1.15132	1818.17	2118.17
1317	1580.4	#NUM!	#NUM!				300	0.189825	0	0	300	1821.58	1.15261	1821.58	2121.58
1318	1581.6	#NUM!	#NUM!				300	0.189681	0	0	300	1825	1.15389	1825	2125
1319	1582.8	#NUM!	#NUM!				300	0.189538	0	0	300	1828.42	1.15518	1828.42	2128.42
1320	1584	#NUM!	#NUM!				300	0.189394	0	0	300	1831.84	1.15646	1831.84	2131.84
1321	1585.2	#NUM!	#NUM!				300	0.189251	0	0	300	1835.27	1.15775	1835.27	2135.27
1322	1586.4	#NUM!	#NUM!				300	0.189107	0	0	300	1838.69	1.15904	1838.69	2138.69
1323	1587.6	#NUM!	#NUM!				300	0.188964	0	0	300	1842.13	1.16032	1842.13	2142.13
1324	1588.8	#NUM!	#NUM!				300	0.188822	0	0	300	1845.56	1.16161	1845.56	2145.56
1325	1590	#NUM!	#NUM!				300	0.188679	0	0	300	1849	1.16289	1849	2149
1326	1591.2	#NUM!	#NUM!				300	0.188537	0	0	300	1852.44	1.16418	1852.44	2152.44
1327	1592.4	#NUM!	#NUM!				300	0.188395	0	0	300	1855.89	1.16546	1855.89	2155.89
1328	1593.6	#NUM!	#NUM!				300	0.188253	0	0	300	1859.33	1.16675	1859.33	2159.33
1329	1594.8	#NUM!	#NUM!				300	0.188111	0	0	300	1862.79	1.16804	1862.79	2162.79
1330	1596	#NUM!	#NUM!				300	0.18797	0	0	300	1866.24	1.16932	1866.24	2166.24
1331	1597.2	#NUM!	#NUM!				300	0.187829	0	0	300	1869.7	1.17061	1869.7	2169.7
1332	1598.4	#NUM!	#NUM!				300	0.187688	0	0	300	1873.16	1.1719	1873.16	2173.16
1333	1599.6	#NUM!	#NUM!				300	0.187547	0	0	300	1876.62	1.17318	1876.62	2176.62
1334	1600.8	#NUM!	#NUM!				300	0.187406	0	0	300	1880.09	1.17447	1880.09	2180.09
1335	1602	#NUM!	#NUM!				300	0.187266	0	0	300	1883.56	1.17576	1883.56	2183.56
1336	1603.2	#NUM!	#NUM!				300	0.187126	0	0	300	1887.03	1.17704	1887.03	2187.03
1337	1604.4	#NUM!	#NUM!				300	0.186986	0	0	300	1890.51	1.17833	1890.51	2190.51
1338	1605.6	#NUM!	#NUM!				300	0.186846	0	0	300	1893.99	1.17962	1893.99	2193.99
1339	1606.8	#NUM!	#NUM!				300	0.186706	0	0	300	1897.47	1.1809	1897.47	2197.47
1340	1608	#NUM!	#NUM!				300	0.186567	0	0	300	1900.96	1.18219	1900.96	2200.96
1341	1609.2	#NUM!	#NUM!				300	0.186428	0	0	300	1904.45	1.18348	1904.45	2204.45
1342	1610.4	#NUM!	#NUM!				300	0.186289	0	0	300	1907.94	1.18476	1907.94	2207.94
1343	1611.6	#NUM!	#NUM!				300	0.18615	0	0	300	1911.44	1.18605	1911.44	2211.44
1344	1612.8	#NUM!	#NUM!				300	0.186012	0	0	300	1914.94	1.18734	1914.94	2214.94
1345	1614	#NUM!	#NUM!				300	0.185874	0	0	300	1918.44	1.18862	1918.44	2218.44
1346	1615.2	#NUM!	#NUM!				300	0.185736	0	0	300	1921.95	1.18991	1921.95	2221.95
1347	1616.4	#NUM!	#NUM!				300	0.185598	0	0	300	1925.45	1.1912	1925.45	2225.45
1348	1617.6	#NUM!	#NUM!				300	0.18546	0	0	300	1928.97	1.19249	1928.97	2228.97
1349	1618.8	#NUM!	#NUM!				300	0.185322	0	0	300	1932.48	1.19377	1932.48	2232.48
1350	1620	#NUM!	#NUM!				300	0.185185	0	0	300	1936	1.19506	1936	2236
1351	1621.2	#NUM!	#NUM!				300	0.185048	0	0	300	1939.52	1.19635	1939.52	2239.52
1352	1622.4	#NUM!	#NUM!				300	0.184911	0	0	300	1943.05	1.19764	1943.05	2243.05
1353	1623.6	#NUM!	#NUM!				300	0.184775	0	0	300	1946.57	1.19892	1946.57	2246.57
1354	1624.8	#NUM!	#NUM!				300	0.184638	0	0	300	1950.11	1.20021	1950.11	2250.11
1355	1626	#NUM!	#NUM!				300	0.184502	0	0	300	1953.64	1.2015	1953.64	2253.64
1356	1627.2	#NUM!	#NUM!				300	0.184366	0	0	300	1957.18	1.20279	1957.18	2257.18
1357	1628.4	#NUM!	#NUM!				300	0.18423	0	0	300	1960.72	1.20408	1960.72	2260.72
1358	1629.6	#NUM!	#NUM!				300	0.184094	0	0	300	1964.26	1.20536	1964.26	2264.26
1359	1630.8	#NUM!	#NUM!				300	0.183959	0	0	300	1967.81	1.20665	1967.81	2267.81
1360	1632	#NUM!	#NUM!				300	0.183824	0	0	300	1971.36	1.20794	1971.36	2271.36
1361	1633.2	#NUM!	#NUM!				300	0.183688	0	0	300	1974.91	1.20923	1974.91	2274.91
1362	1634.4	#NUM!	#NUM!				300	0.183554	0	0	300	1978.47	1.21052	1978.47	2278.47
1363	1635.6	#NUM!	#NUM!				300	0.183419	0	0	300	1982.03	1.21181	1982.03	2282.03
1364	1636.8	#NUM!	#NUM!				300	0.183284	0	0	300	1985.59	1.21309	1985.59	2285.59
1365	1638	#NUM!	#NUM!				300	0.18315	0	0	300	1989.16	1.21438	1989.16	2289.16
1366	1639.2	#NUM!	#NUM!				300	0.183016	0	0	300	1992.73	1.21567	1992.73	2292.73
1367	1640.4	#NUM!	#NUM!				300	0.182882	0	0	300	1996.3	1.21696	1996.3	2296.3
1368	1641.6	#NUM!	#NUM!				300	0.182749	0	0	300	1999.88	1.21825	1999.88	2299.88
1369	1642.8	#NUM!	#NUM!				300	0.182615	0	0	300	2003.46	1.21954	2003.46	2303.46
1370	1644	#NUM!	#NUM!				300	0.182482	0	0	300	2007.04	1.22083	2007.04	2307.04
1371	1645.2	#NUM!	#NUM!				300	0.182349	0	0	300	2010.63	1.22212	2010.63	2310.63
1372	1646.4	#NUM!	#NUM!				300	0.182216	0	0	300	2014.21	1.22341	2014.21	2314.21
1373	1647.6	#NUM!	#NUM!				300	0.182083	0	0	300	2017.81	1.22469	2017.81	2317.81
1374	1648.8	#NUM!	#NUM!				300	0.181951	0	0	300	2021.4	1.22598	2021.4	2321.4
1375	1650	#NUM!	#NUM!				300	0.181818	0	0	300	2025	1.22727	2025	2325
1376	1651.2	#NUM!	#NUM!				300	0.181686	0	0	300	2028.6	1.22856	2028.6	2328.6
1377	1652.4	#NUM!	#NUM!				300	0.181554	0	0	300	2032.21	1.22985	2032.21	2332.21
1378	1653.6	#NUM!	#NUM!				300	0.181422	0	0	300	2035.81	1.23114	2035.81	2335.81
1379	1654.8	#NUM!	#NUM!				300	0.181291	0	0	300	2039.43	1.23243	2039.43	2339.43
1380	1656	#NUM!	#NUM!				300	0.181159	0	0	300	2043.04	1.23372	2043.04	2343.04
1381	1657.2	#NUM!	#NUM!				300	0.181028	0	0	300	2046.66	1.23501	2046.66	2346.66
1382	1658.4	#NUM!	#NUM!				300	0.180897	0	0	300	2050.28	1.2363	2050.28	2350.28
1383	1659.6	#NUM!	#NUM!				300	0.180766	0	0	300	2053.9	1.23759	2053.9	2353.9
1384	1660.8	#NUM!	#NUM!				300	0.180636	0	0	300	2057.53	1.23888	2057.53	2357.53
1385	1662	#NUM!	#NUM!				300	0.180505	0	0	300	2061.16	1.24017	2061.16	2361.16
1386	1663.2	#NUM!	#NUM!				300	0.180375	0	0	300	2064.79	1.24146	2064.79	2364.79
1387	1664.4	#NUM!	#NUM!				300	0.180245	0	0	300	2068.43	1.24275	2068.43	2368.43
1388	1665.6	#NUM!	#NUM!				300	0.180115	0	0	300	2072.07	1.24404	2072.07	2372.07
1389	1666.8	#NUM!	#NUM!				300	0.179986	0	0	300	2075.71	1.24533	2075.71	2375.71
1390	1668	#NUM!	#NUM!				300	0.179856	0	0	300	2079.36	1.24662	2079.36	2379.36
1391	1669.2	#NUM!	#NUM!				300	0.179727	0	0	300	2083.01	1.24791	2083.01	2383.01
1392	1670.4	#NUM!	#NUM!				300	0.179598	0	0	300	2086.66	1.2492	2086.66	2386.66
1393	1671.6	#NUM!	#NUM!				300	0.179469	0	0	300	2090.32	1.25049	2090.32	2390.32
1394	1672.8	#NUM!	#NUM!				300	0.17934	0	0	300	2093.98	1.25178	2093.98	2393.98
1395	1674	#NUM!	#NUM!				300	0.179211	0	0	300	2097.64	1.25307	2097.64	2397.64
1396	1675.2	#NUM!	#NUM!				300	0.179083	0	0	300	2101.31	1.25436	2101.31	2401.31
1397	1676.4	#NUM!	#NUM!				300	0.178955	0	0	300	2104.97	1.25565	2104.97	2404.97
1398	1677.6	#NUM!	#NUM!				300	0.178827	0	0	300	2108.65	1.25694	2108.65	2408.65
1399	1678.8	#NUM!	#NUM!				300	0.178699	0	0	300	2112.32	1.25823	2112.32	2412.32
1400	1680	#NUM!	#NUM!				300	0.178571	0	0	300	2116	1.25952	2116	2416
1401	1681.2	#NUM!	#NUM!				300	0.178444	0	0	300	2119.68	1.26081	2119.68	2419.68
1402	1682.4	#NUM!	#NUM!				300	0.178317	0	0	300	2123.37	1.26211	2123.37	2423.37
1403	1683.6	#NUM!	#NUM!				300	0.17819	0	0	300	2127.05	1.2634	2127.05	2427.05
1404	1684.8	#NUM!	#NUM!				300	0.178063	0	0	300	2130.75	1.26469	2130.75	2430.75
1405	1686	#NUM!	#NUM!				300	0.177936	0	0	300	2134.44	1.26598	2134.44	2434.44
1406	1687.2	#NUM!	#NUM!				300	0.177809	0	0	300	2138.14	1.26727	2138.14	2438.14
1407	1688.4	#NUM!	#NUM!				300	0.177683	0	0	300	2141.84	1.26856	2141.84	2441.84
1408	1689.6	#NUM!	#NUM!				300	0.177557	0	0	300	2145.54	1.26985	2145.54	2445.54
1409	1690.8	#NUM!	#NUM!				300	0.177431	0	0	300	2149.25	1.27114	2149.25	2449.25
1410	1692	#NUM!	#NUM!				300	0.177305	0	0	300	2152.96	1.27243	2152.96	2452.96
1411	1693.2	#NUM!	#NUM!				300	0.177179	0	0	300	2156.67	1.27373	2156.67	2456.67
1412	1694.4	#NUM!	#NUM!				300	0.177054	0	0	300	2160.39	1.27502	2160.39	2460.39
1413	1695.6	#NUM!	#NUM!				300	0.176929	0	0	300	2164.11	1.27631	2164.11	2464.11
1414	1696.8	#NUM!	#NUM!				300	0.176803	0	0	300	2167.83	1.2776	2167.83	2467.83
1415	1698	#NUM!	#NUM!				300	0.176678	0	0	300	2171.56	1.27889	2171.56	2471.56
1416	1699.2	#NUM!	#NUM!				300	0.176554	0	0	300	2175.29	1.28018	2175.29	2475.29
1417	1700.4	#NUM!	#NUM!				300	0.176429	0	0	300	2179.02	1.28148	2179.02	2479.02
1418	1701.6	#NUM!	#NUM!				300	0.176305	0	0	300	2182.76	1.28277	2182.76	2482.76
1419	1702.8	#NUM!	#NUM!				300	0.17618	0	0	300	2186.5	1.28406	2186.5	2486.5
1420	1704	#NUM!	#NUM!				300	0.176056	0	0	300	2190.24	1.28535	2190.24	2490.24
1421	1705.2	#NUM!	#NUM!				300	0.175932	0	0	300	2193.99	1.28664	2193.99	2493.99
1422	1706.4	#NUM!	#NUM!				300	0.175809	0	0	300	2197.73	1.28794	2197.73	2497.73
1423	1707.6	#NUM!	#NUM!				300	0.175685	0	0	300	2201.49	1.28923	2201.49	2501.49
1424	1708.8	#NUM!	#NUM!				300	0.175562	0	0	300	2205.24	1.29052	2205.24	2505.24
1425	1710	#NUM!	#NUM!				300	0.175439	0	0	300	2209	1.29181	2209	2509
1426	1711.2	#NUM!	#NUM!				300	0.175316	0	0	300	2212.76	1.29311	2212.76	2512.76
1427	1712.4	#NUM!	#NUM!				300	0.175193	0	0	300	2216.53	1.2944	2216.53	2516.53
1428	1713.6	#NUM!	#NUM!				300	0.17507	0	0	300	2220.29	1.29569	2220.29	2520.29
1429	1714.8	#NUM!	#NUM!				300	0.174948	0	0	300	2224.07	1.29698	2224.07	2524.07
1430	1716	#NUM!	#NUM!				300	0.174825	0	0	300	2227.84	1.29828	2227.84	2527.84
1431	1717.2	#NUM!	#NUM!				300	0.174703	0	0	300	2231.62	1.29957	2231.62	2531.62
1432	1718.4	#NUM!	#NUM!				300	0.174581	0	0	300	2235.4	1.30086	2235.4	2535.4
1433	1719.6	#NUM!	#NUM!				300	0.174459	0	0	300	2239.18	1.30215	2239.18	2539.18
1434	1720.8	#NUM!	#NUM!				300	0.174338	0	0	300	2242.97	1.30345	2242.97	2542.97
1435	1722	#NUM!	#NUM!				300	0.174216	0	0	300	2246.76	1.30474	2246.76	2546.76
1436	1723.2	#NUM!	#NUM!				300	0.174095	0	0	300	2250.55	1.30603	2250.55	2550.55
1437	1724.4	#NUM!	#NUM!				300	0.173974	0	0	300	2254.35	1.30732	2254.35	2554.35
1438	1725.6	#NUM!	#NUM!				300	0.173853	0	0	300	2258.15	1.30862	2258.15	2558.15
1439	1726.8	#NUM!	#NUM!				300	0.173732	0	0	300	2261.95	1.30991	2261.95	2561.95
1440	1728	#NUM!	#NUM!				300	0.173611	0	0	300	2265.76	1.3112	2265.76	2565.76
1441	1729.2	#NUM!	#NUM!				300	0.173491	0	0	300	2269.57	1.3125	2269.57	2569.57
1442	1730.4	#NUM!	#NUM!				300	0.17337	0	0	300	2273.38	1.31379	2273.38	2573.38
1443	1731.6	#NUM!	#NUM!				300	0.17325	0	0	300	2277.2	1.31508	2277.2	2577.2
1444	1732.8	#NUM!	#NUM!				300	0.17313	0	0	300	2281.02	1.31638	2281.02	2581.02
1445	1734	#NUM!	#NUM!				300	0.17301	0	0	300	2284.84	1.31767	2284.84	2584.84
1446	1735.2	#NUM!	#NUM!				300	0.172891	0	0	300	2288.67	1.31896	2288.67	2588.67
1447	1736.4	#NUM!	#NUM!				300	0.172771	0	0	300	2292.49	1.32026	2292.49	2592.49
1448	1737.6	#NUM!	#NUM!				300	0.172652	0	0	300	2296.33	1.32155	2296.33	2596.33
1449	1738.8	#NUM!	#NUM!				300	0.172533	0	0	300	2300.16	1.32284	2300.16	2600.16
1450	1740	#NUM!	#NUM!				300	0.172414	0	0	300	2304	1.32414	2304	2604
1451	1741.2	#NUM!	#NUM!				300	0.172295	0	0	300	2307.84	1.32543	2307.84	2607.84
1452	1742.4	#NUM!	#NUM!				300	0.172176	0	0	300	2311.69	1.32673	2311.69	2611.69
1453	1743.6	#NUM!	#NUM!				300	0.172058	0	0	300	2315.53	1.32802	2315.53	2615.53
1454	1744.8	#NUM!	#NUM!				300	0.171939	0	0	300	2319.39	1.32931	2319.39	2619.39
1455	1746	#NUM!	#NUM!				300	0.171821	0	0	300	2323.24	1.33061	2323.24	2623.24
1456	1747.2	#NUM!	#NUM!				300	0.171703	0	0	300	2327.1	1.3319	2327.1	2627.1
1457	1748.4	#NUM!	#NUM!				300	0.171585	0	0	300	2330.96	1.3332	2330.96	2630.96
1458	1749.6	#NUM!	#NUM!				300	0.171468	0	0	300	2334.82	1.33449	2334.82	2634.82
1459	1750.8	#NUM!	#NUM!				300	0.17135	0	0	300	2338.69	1.33578	2338.69	2638.69
1460	1752	#NUM!	#NUM!				300	0.171233	0	0	300	2342.56	1.33708	2342.56	2642.56
1461	1753.2	#NUM!	#NUM!				300	0.171116	0	0	300	2346.43	1.33837	2346.43	2646.43
1462	1754.4	#NUM!	#NUM!				300	0.170999	0	0	300	2350.31	1.33967	2350.31	2650.31
1463	1755.6	#NUM!	#NUM!				300	0.170882	0	0	300	2354.19	1.34096	2354.19	2654.19
1464	1756.8	#NUM!	#NUM!				300	0.170765	0	0	300	2358.07	1.34226	2358.07	2658.07
1465	1758	#NUM!	#NUM!				300	0.170648	0	0	300	2361.96	1.34355	2361.96	2661.96
1466	1759.2	#NUM!	#NUM!				300	0.170532	0	0	300	2365.85	1.34484	2365.85	2665.85
1467	1760.4	#NUM!	#NUM!				300	0.170416	0	0	300	2369.74	1.34614	2369.74	2669.74
1468	1761.6	#NUM!	#NUM!				300	0.1703	0	0	300	2373.64	1.34743	2373.64	2673.64
1469	1762.8	#NUM!	#NUM!				300	0.170184	0	0	300	2377.54	1.34873	2377.54	2677.54
1470	1764	#NUM!	#NUM!				300	0.170068	0	0	300	2381.44	1.35002	2381.44	2681.44
1471	1765.2	#NUM!	#NUM!				300	0.169952	0	0	300	2385.35	1.35132	2385.35	2685.35
1472	1766.4	#NUM!	#NUM!				300	0.169837	0	0	300	2389.25	1.35261	2389.25	2689.25
1473	1767.6	#NUM!	#NUM!				300	0.169722	0	0	300	2393.17	1.35391	2393.17	2693.17
1474	1768.8	#NUM!	#NUM!				300	0.169607	0	0	300	2397.08	1.3552	2397.08	2697.08
1475	1770	#NUM!	#NUM!				300	0.169492	0	0	300	2401	1.3565	2401	2701
1476	1771.2	#NUM!	#NUM!				300	0.169377	0	0	300	2404.92	1.35779	2404.92	2704.92
1477	1772.4	#NUM!	#NUM!				300	0.169262	0	0	300	2408.85	1.35909	2408.85	2708.85
1478	1773.6	#NUM!	#NUM!				300	0.169147	0	0	300	2412.77	1.36038	2412.77	2712.77
1479	1774.8	#NUM!	#NUM!				300	0.169033	0	0	300	2416.71	1.36168	2416.71	2716.71
1480	1776	#NUM!	#NUM!				300	0.168919	0	0	300	2420.64	1.36297	2420.64	2720.64
1481	1777.2	#NUM!	#NUM!				300	0.168805	0	0	300	2424.58	1.36427	2424.58	2724.58
1482	1778.4	#NUM!	#NUM!				300	0.168691	0	0	300	2428.52	1.36556	2428.52	2728.52
1483	1779.6	#NUM!	#NUM!				300	0.168577	0	0	300	2432.46	1.36686	2432.46	2732.46
1484	1780.8	#NUM!	#NUM!				300	0.168464	0	0	300	2436.41	1.36815	2436.41	2736.41
1485	1782	#NUM!	#NUM!				300	0.16835	0	0	300	2440.36	1.36945	2440.36	2740.36
1486	1783.2	#NUM!	#NUM!				300	0.168237	0	0	300	2444.31	1.37075	2444.31	2744.31
1487	1784.4	#NUM!	#NUM!				300	0.168124	0	0	300	2448.27	1.37204	2448.27	2748.27
1488	1785.6	#NUM!	#NUM!				300	0.168011	0	0	300	2452.23	1.37334	2452.23	2752.23
1489	1786.8	#NUM!	#NUM!				300	0.167898	0	0	300	2456.19	1.37463	2456.19	2756.19
1490	1788	#NUM!	#NUM!				300	0.167785	0	0	300	2460.16	1.37593	2460.16	2760.16
1491	1789.2	#NUM!	#NUM!				300	0.167673	0	0	300	2464.13	1.37722	2464.13	2764.13
1492	1790.4	#NUM!	#NUM!				300	0.16756	0	0	300	2468.1	1.37852	2468.1	2768.1
1493	1791.6	#NUM!	#NUM!				300	0.167448	0	0	300	2472.08	1.37982	2472.08	2772.08
1494	1792.8	#NUM!	#NUM!				300	0.167336	0	0	300	2476.06	1.38111	2476.06	2776.06
1495	1794	#NUM!	#NUM!				300	0.167224	0	0	300	2480.04	1.38241	2480.04	2780.04
1496	1795.2	#NUM!	#NUM!				300	0.167112	0	0	300	2484.03	1.3837	2484.03	2784.03
1497	1796.4	#NUM!	#NUM!				300	0.167001	0	0	300	2488.01	1.385	2488.01	2788.01
1498	1797.6	#NUM!	#NUM!				300	0.166889	0	0	300	2492.01	1.3863	2492.01	2792.01
1499	1798.8	#NUM!	#NUM!				300	0.166778	0	0	300	2496	1.38759	2496	2796
1500	1800	#NUM!	#NUM!				300	0.166667	0	0	300	2500	1.38889	2500	2800
1501	1801.2	#NUM!	#NUM!				300	0.166556	0	0	300	2504	1.39019	2504	2804
1502	1802.4	#NUM!	#NUM!				300	0.166445	0	0	300	2508.01	1.39148	2508.01	2808.01
1503	1803.6	#NUM!	#NUM!				300	0.166334	0	0	300	2512.01	1.39278	2512.01	2812.01
1504	1804.8	#NUM!	#NUM!				300	0.166223	0	0	300	2516.03	1.39407	2516.03	2816.03
1505	1806	#NUM!	#NUM!				300	0.166113	0	0	300	2520.04	1.39537	2520.04	2820.04
1506	1807.2	#NUM!	#NUM!				300	0.166003	0	0	300	2524.06	1.39667	2524.06	2824.06
1507	1808.4	#NUM!	#NUM!				300	0.165893	0	0	300	2528.08	1.39796	2528.08	2828.08
1508	1809.6	#NUM!	#NUM!				300	0.165782	0	0	300	2532.1	1.39926	2532.1	2832.1
1509	1810.8	#NUM!	#NUM!				300	0.165673	0	0	300	2536.13	1.40056	2536.13	2836.13
1510	1812	#NUM!	#NUM!				300	0.165563	0	0	300	2540.16	1.40185	2540.16	2840.16
1511	1813.2	#NUM!	#NUM!				300	0.165453	0	0	300	2544.19	1.40315	2544.19	2844.19
1512	1814.4	#NUM!	#NUM!				300	0.165344	0	0	300	2548.23	1.40445	2548.23	2848.23
1513	1815.6	#NUM!	#NUM!				300	0.165235	0	0	300	2552.27	1.40574	2552.27	2852.27
1514	1816.8	#NUM!	#NUM!				300	0.165125	0	0	300	2556.31	1.40704	2556.31	2856.31
1515	1818	#NUM!	#NUM!				300	0.165017	0	0	300	2560.36	1.40834	2560.36	2860.36
1516	1819.2	#NUM!	#NUM!				300	0.164908	0	0	300	2564.41	1.40964	2564.41	2864.41
1517	1820.4	#NUM!	#NUM!				300	0.164799	0	0	300	2568.46	1.41093	2568.46	2868.46
1518	1821.6	#NUM!	#NUM!				300	0.16469	0	0	300	2572.52	1.41223	2572.52	2872.52
1519	1822.8	#NUM!	#NUM!				300	0.164582	0	0	300	2576.58	1.41353	2576.58	2876.58
1520	1824	#NUM!	#NUM!				300	0.164474	0	0	300	2580.64	1.41482	2580.64	2880.64
1521	1825.2	#NUM!	#NUM!				300	0.164366	0	0	300	2584.71	1.41612	2584.71	2884.71
1522	1826.4	#NUM!	#NUM!				300	0.164258	0	0	300	2588.77	1.41742	2588.77	2888.77
1523	1827.6	#NUM!	#NUM!				300	0.16415	0	0	300	2592.85	1.41872	2592.85	2892.85
1524	1828.8	#NUM!	#NUM!				300	0.164042	0	0	300	2596.92	1.42001	2596.92	2896.92
1525	1830	#NUM!	#NUM!				300	0.163934	0	0	300	2601	1.42131	2601	2901
1526	1831.2	#NUM!	#NUM!				300	0.163827	0	0	300	2605.08	1.42261	2605.08	2905.08
1527	1832.4	#NUM!	#NUM!				300	0.16372	0	0	300	2609.17	1.42391	2609.17	2909.17
1528	1833.6	#NUM!	#NUM!				300	0.163613	0	0	300	2613.25	1.4252	2613.25	2913.25
1529	1834.8	#NUM!	#NUM!				300	0.163506	0	0	300	2617.35	1.4265	2617.35	2917.35
1530	1836	#NUM!	#NUM!				300	0.163399	0	0	300	2621.44	1.4278	2621.44	2921.44
1531	1837.2	#NUM!	#NUM!				300	0.163292	0	0	300	2625.54	1.4291	2625.54	2925.54
1532	1838.4	#NUM!	#NUM!				300	0.163185	0	0	300	2629.64	1.4304	2629.64	2929.64
1533	1839.6	#NUM!	#NUM!				300	0.163079	0	0	300	2633.74	1.43169	2633.74	2933.74
1534	1840.8	#NUM!	#NUM!				300	0.162973	0	0	300	2637.85	1.43299	2637.85	2937.85
1535	1842	#NUM!	#NUM!				300	0.162866	0	0	300	2641.96	1.43429	2641.96	2941.96
1536	1843.2	#NUM!	#NUM!				300	0.16276	0	0	300	2646.07	1.43559	2646.07	2946.07
1537	1844.4	#NUM!	#NUM!				300	0.162655	0	0	300	2650.19	1.43688	2650.19	2950.19
1538	1845.6	#NUM!	#NUM!				300	0.162549	0	0	300	2654.31	1.43818	2654.31	2954.31
1539	1846.8	#NUM!	#NUM!				300	0.162443	0	0	300	2658.43	1.43948	2658.43	2958.43
1540	1848	#NUM!	#NUM!				300	0.162338	0	0	300	2662.56	1.44078	2662.56	2962.56
1541	1849.2	#NUM!	#NUM!				300	0.162232	0	0	300	2666.69	1.44208	2666.69	2966.69
1542	1850.4	#NUM!	#NUM!				300	0.162127	0	0	300	2670.82	1.44338	2670.82	2970.82
1543	1851.6	#NUM!	#NUM!				300	0.162022	0	0	300	2674.96	1.44467	2674.96	2974.96
1544	1852.8	#NUM!	#NUM!				300	0.161917	0	0	300	2679.1	1.44597	2679.1	2979.1
1545	1854	#NUM!	#NUM!				300	0.161812	0	0	300	2683.24	1.44727	2683.24	2983.24
1546	1855.2	#NUM!	#NUM!				300	0.161708	0	0	300	2687.39	1.44857	2687.39	2987.39
1547	1856.4	#NUM!	#NUM!				300	0.161603	0	0	300	2691.53	1.44987	2691.53	2991.53
1548	1857.6	#NUM!	#NUM!				300	0.161499	0	0	300	2695.69	1.45117	2695.69	2995.69
1549	1858.8	#NUM!	#NUM!				300	0.161394	0	0	300	2699.84	1.45246	2699.84	2999.84
1550	1860	#NUM!	#NUM!				300	0.16129	0	0	300	2704	1.45376	2704	3004
1551	1861.2	#NUM!	#NUM!				300	0.161186	0	0	300	2708.16	1.45506	2708.16	3008.16
1552	1862.4	#NUM!	#NUM!				300	0.161082	0	0	300	2712.33	1.45636	2712.33	3012.33
1553	1863.6	#NUM!	#NUM!				300	0.160979	0	0	300	2716.49	1.45766	2716.49	3016.49
1554	1864.8	#NUM!	#NUM!				300	0.160875	0	0	300	2720.67	1.45896	2720.67	3020.67
1555	1866	#NUM!	#NUM!				300	0.160772	0	0	300	2724.84	1.46026	2724.84	3024.84
1556	1867.2	#NUM!	#NUM!				300	0.160668	0	0	300	2729.02	1.46156	2729.02	3029.02
1557	1868.4	#NUM!	#NUM!				300	0.160565	0	0	300	2733.2	1.46286	2733.2	3033.2
1558	1869.6	#NUM!	#NUM!				300	0.160462	0	0	300	2737.38	1.46415	2737.38	3037.38
1559	1870.8	#NUM!	#NUM!				300	0.160359	0	0	300	2741.57	1.46545	2741.57	3041.57
1560	1872	#NUM!	#NUM!				300	0.160256	0	0	300	2745.76	1.46675	2745.76	3045.76
1561	1873.2	#NUM!	#NUM!				300	0.160154	0	0	300	2749.95	1.46805	2749.95	3049.95
1562	1874.4	#NUM!	#NUM!				300	0.160051	0	0	300	2754.15	1.46935	2754.15	3054.15
1563	1875.6	#NUM!	#NUM!				300	0.159949	0	0	300	2758.35	1.47065	2758.35	3058.35
1564	1876.8	#NUM!	#NUM!				300	0.159847	0	0	300	2762.55	1.47195	2762.55	3062.55
1565	1878	#NUM!	#NUM!				300	0.159744	0	0	300	2766.76	1.47325	2766.76	3066.76
1566	1879.2	#NUM!	#NUM!				300	0.159642	0	0	300	2770.97	1.47455	2770.97	3070.97
1567	1880.4	#NUM!	#NUM!				300	0.159541	0	0	300	2775.18	1.47585	2775.18	3075.18
1568	1881.6	#NUM!	#NUM!				300	0.159439	0	0	300	2779.4	1.47715	2779.4	3079.4
1569	1882.8	#NUM!	#NUM!				300	0.159337	0	0	300	2783.62	1.47845	2783.62	3083.62
1570	1884	#NUM!	#NUM!				300	0.159236	0	0	300	2787.84	1.47975	2787.84	3087.84
1571	1885.2	#NUM!	#NUM!				300	0.159134	0	0	300	2792.07	1.48104	2792.07	3092.07
1572	1886.4	#NUM!	#NUM!				300	0.159033	0	0	300	2796.29	1.48234	2796.29	3096.29
1573	1887.6	#NUM!	#NUM!				300	0.158932	0	0	300	2800.53	1.48364	2800.53	3100.53
1574	1888.8	#NUM!	#NUM!				300	0.158831	0	0	300	2804.76	1.48494	2804.76	3104.76
1575	1890	#NUM!	#NUM!				300	0.15873	0	0	300	2809	1.48624	2809	3109
1576	1891.2	#NUM!	#NUM!				300	0.158629	0	0	300	2813.24	1.48754	2813.24	3113.24
1577	1892.4	#NUM!	#NUM!				300	0.158529	0	0	300	2817.49	1.48884	2817.49	3117.49
1578	1893.6	#NUM!	#NUM!				300	0.158428	0	0	300	2821.73	1.49014	2821.73	3121.73
1579	1894.8	#NUM!	#NUM!				300	0.158328	0	0	300	2825.99	1.49144	2825.99	3125.99
1580	1896	#NUM!	#NUM!				300	0.158228	0	0	300	2830.24	1.49274	2830.24	3130.24
1581	1897.2	#NUM!	#NUM!				300	0.158128	0	0	300	2834.5	1.49404	2834.5	3134.5
1582	1898.4	#NUM!	#NUM!				300	0.158028	0	0	300	2838.76	1.49534	2838.76	3138.76
1583	1899.6	#NUM!	#NUM!				300	0.157928	0	0	300	2843.02	1.49664	2843.02	3143.02
1584	1900.8	#NUM!	#NUM!				300	0.157828	0	0	300	2847.29	1.49794	2847.29	3147.29
1585	1902	#NUM!	#NUM!				300	0.157729	0	0	300	2851.56	1.49924	2851.56	3151.56
1586	1903.2	#NUM!	#NUM!				300	0.157629	0	0	300	2855.83	1.50054	2855.83	3155.83
1587	1904.4	#NUM!	#NUM!				300	0.15753	0	0	300	2860.11	1.50184	2860.11	3160.11
1588	1905.6	#NUM!	#NUM!				300	0.157431	0	0	300	2864.39	1.50314	2864.39	3164.39
1589	1906.8	#NUM!	#NUM!				300	0.157332	0	0	300	2868.67	1.50444	2868.67	3168.67
1590	1908	#NUM!	#NUM!				300	0.157233	0	0	300	2872.96	1.50574	2872.96	3172.96
1591	1909.2	#NUM!	#NUM!				300	0.157134	0	0	300	2877.25	1.50704	2877.25	3177.25
1592	1910.4	#NUM!	#NUM!				300	0.157035	0	0	300	2881.54	1.50835	2881.54	3181.54
1593	1911.6	#NUM!	#NUM!				300	0.156937	0	0	300	2885.84	1.50965	2885.84	3185.84
1594	1912.8	#NUM!	#NUM!				300	0.156838	0	0	300	2890.14	1.51095	2890.14	3190.14
1595	1914	#NUM!	#NUM!				300	0.15674	0	0	300	2894.44	1.51225	2894.44	3194.44
1596	1915.2	#NUM!	#NUM!				300	0.156642	0	0	300	2898.75	1.51355	2898.75	3198.75
1597	1916.4	#NUM!	#NUM!				300	0.156544	0	0	300	2903.05	1.51485	2903.05	3203.05
1598	1917.6	#NUM!	#NUM!				300	0.156446	0	0	300	2907.37	1.51615	2907.37	3207.37
1599	1918.8	#NUM!	#NUM!				300	0.156348	0	0	300	2911.68	1.51745	2911.68	3211.68
1600	1920	#NUM!	#NUM!				300	0.15625	0	0	300	2916	1.51875	2916	3216
1601	1921.2	#NUM!	#NUM!				300	0.156152	0	0	300	2920.32	1.52005	2920.32	3220.32
1602	1922.4	#NUM!	#NUM!				300	0.156055	0	0	300	2924.65	1.52135	2924.65	3224.65
1603	1923.6	#NUM!	#NUM!				300	0.155958	0	0	300	2928.97	1.52265	2928.97	3228.97
1604	1924.8	#NUM!	#NUM!				300	0.15586	0	0	300	2933.31	1.52395	2933.31	3233.31
1605	1926	#NUM!	#NUM!				300	0.155763	0	0	300	2937.64	1.52525	2937.64	3237.64
1606	1927.2	#NUM!	#NUM!				300	0.155666	0	0	300	2941.98	1.52656	2941.98	3241.98
1607	1928.4	#NUM!	#NUM!				300	0.155569	0	0	300	2946.32	1.52786	2946.32	3246.32
1608	1929.6	#NUM!	#NUM!				300	0.155473	0	0	300	2950.66	1.52916	2950.66	3250.66
1609	1930.8	#NUM!	#NUM!				300	0.155376	0	0	300	2955.01	1.53046	2955.01	3255.01
1610	1932	#NUM!	#NUM!				300	0.15528	0	0	300	2959.36	1.53176	2959.36	3259.36
1611	1933.2	#NUM!	#NUM!				300	0.155183	0	0	300	2963.71	1.53306	2963.71	3263.71
1612	1934.4	#NUM!	#NUM!				300	0.155087	0	0	300	2968.07	1.53436	2968.07	3268.07
1613	1935.6	#NUM!	#NUM!				300	0.154991	0	0	300	2972.43	1.53566	2972.43	3272.43
1614	1936.8	#NUM!	#NUM!				300	0.154895	0	0	300	2976.79	1.53696	2976.79	3276.79
1615	1938	#NUM!	#NUM!				300	0.154799	0	0	300	2981.16	1.53827	2981.16	3281.16
1616	1939.2	#NUM!	#NUM!				300	0.154703	0	0	300	2985.53	1.53957	2985.53	3285.53
1617	1940.4	#NUM!	#NUM!				300	0.154607	0	0	300	2989.9	1.54087	2989.9	3289.9
1618	1941.6	#NUM!	#NUM!				300	0.154512	0	0	300	2994.28	1.54217	2994.28	3294.28
1619	1942.8	#NUM!	#NUM!				300	0.154416	0	0	300	2998.66	1.54347	2998.66	3298.66
1620	1944	#NUM!	#NUM!				300	0.154321	0	0	300	3003.04	1.54477	3003.04	3303.04
1621	1945.2	#NUM!	#NUM!				300	0.154226	0	0	300	3007.43	1.54608	3007.43	3307.43
1622	1946.4	#NUM!	#NUM!				300	0.154131	0	0	300	3011.81	1.54738	3011.81	3311.81
1623	1947.6	#NUM!	#NUM!				300	0.154036	0	0	300	3016.21	1.54868	3016.21	3316.21
1624	1948.8	#NUM!	#NUM!				300	0.153941	0	0	300	3020.6	1.54998	3020.6	3320.6
1625	1950	#NUM!	#NUM!				300	0.153846	0	0	300	3025	1.55128	3025	3325
1626	1951.2	#NUM!	#NUM!				300	0.153752	0	0	300	3029.4	1.55258	3029.4	3329.4
1627	1952.4	#NUM!	#NUM!				300	0.153657	0	0	300	3033.81	1.55389	3033.81	3333.81
1628	1953.6	#NUM!	#NUM!				300	0.153563	0	0	300	3038.21	1.55519	3038.21	3338.21
1629	1954.8	#NUM!	#NUM!				300	0.153468	0	0	300	3042.63	1.55649	3042.63	3342.63
1630	1956	#NUM!	#NUM!				300	0.153374	0	0	300	3047.04	1.55779	3047.04	3347.04
1631	1957.2	#NUM!	#NUM!				300	0.15328	0	0	300	3051.46	1.55909	3051.46	3351.46
1632	1958.4	#NUM!	#NUM!				300	0.153186	0	0	300	3055.88	1.5604	3055.88	3355.88
1633	1959.6	#NUM!	#NUM!				300	0.153092	0	0	300	3060.3	1.5617	3060.3	3360.3
1634	1960.8	#NUM!	#NUM!				300	0.152999	0	0	300	3064.73	1.563	3064.73	3364.73
1635	1962	#NUM!	#NUM!				300	0.152905	0	0	300	3069.16	1.5643	3069.16	3369.16
1636	1963.2	#NUM!	#NUM!				300	0.152812	0	0	300	3073.59	1.5656	3073.59	3373.59
1637	1964.4	#NUM!	#NUM!				300	0.152718	0	0	300	3078.03	1.56691	3078.03	3378.03
1638	1965.6	#NUM!	#NUM!				300	0.152625	0	0	300	3082.47	1.56821	3082.47	3382.47
1639	1966.8	#NUM!	#NUM!				300	0.152532	0	0	300	3086.91	1.56951	3086.91	3386.91
1640	1968	#NUM!	#NUM!				300	0.152439	0	0	300	3091.36	1.57081	3091.36	3391.36
1641	1969.2	#NUM!	#NUM!				300	0.152346	0	0	300	3095.81	1.57212	3095.81	3395.81
1642	1970.4	#NUM!	#NUM!				300	0.152253	0	0	300	3100.26	1.57342	3100.26	3400.26
1643	1971.6	#NUM!	#NUM!				300	0.152161	0	0	300	3104.72	1.57472	3104.72	3404.72
1644	1972.8	#NUM!	#NUM!				300	0.152068	0	0	300	3109.18	1.57602	3109.18	3409.18
1645	1974	#NUM!	#NUM!				300	0.151976	0	0	300	3113.64	1.57733	3113.64	3413.64
1646	1975.2	#NUM!	#NUM!				300	0.151883	0	0	300	3118.11	1.57863	3118.11	3418.11
1647	1976.4	#NUM!	#NUM!				300	0.151791	0	0	300	3122.57	1.57993	3122.57	3422.57
1648	1977.6	#NUM!	#NUM!				300	0.151699	0	0	300	3127.05	1.58123	3127.05	3427.05
1649	1978.8	#NUM!	#NUM!				300	0.151607	0	0	300	3131.52	1.58254	3131.52	3431.52
1650	1980	#NUM!	#NUM!				300	0.151515	0	0	300	3136	1.58384	3136	3436
1651	1981.2	#NUM!	#NUM!				300	0.151423	0	0	300	3140.48	1.58514	3140.48	3440.48
1652	1982.4	#NUM!	#NUM!				300	0.151332	0	0	300	3144.97	1.58644	3144.97	3444.97
1653	1983.6	#NUM!	#NUM!				300	0.15124	0	0	300	3149.45	1.58775	3149.45	3449.45
1654	1984.8	#NUM!	#NUM!				300	0.151149	0	0	300	3153.95	1.58905	3153.95	3453.95
1655	1986	#NUM!	#NUM!				300	0.151057	0	0	300	3158.44	1.59035	3158.44	3458.44
1656	1987.2	#NUM!	#NUM!				300	0.150966	0	0	300	3162.94	1.59166	3162.94	3462.94
1657	1988.4	#NUM!	#NUM!				300	0.150875	0	0	300	3167.44	1.59296	3167.44	3467.44
1658	1989.6	#NUM!	#NUM!				300	0.150784	0	0	300	3171.94	1.59426	3171.94	3471.94
1659	1990.8	#NUM!	#NUM!				300	0.150693	0	0	300	3176.45	1.59556	3176.45	3476.45
1660	1992	#NUM!	#NUM!				300	0.150602	0	0	300	3180.96	1.59687	3180.96	3480.96
1661	1993.2	#NUM!	#NUM!				300	0.150512	0	0	300	3185.47	1.59817	3185.47	3485.47
1662	1994.4	#NUM!	#NUM!				300	0.150421	0	0	300	3189.99	1.59947	3189.99	3489.99
1663	1995.6	#NUM!	#NUM!				300	0.150331	0	0	300	3194.51	1.60078	3194.51	3494.51
1664	1996.8	#NUM!	#NUM!				300	0.15024	0	0	300	3199.03	1.60208	3199.03	3499.03
1665	1998	#NUM!	#NUM!				300	0.15015	0	0	300	3203.56	1.60338	3203.56	3503.56
1666	1999.2	#NUM!	#NUM!				300	0.15006	0	0	300	3208.09	1.60469	3208.09	3508.09
1667	2000.4	#NUM!	#NUM!				300	0.14997	0	0	300	3212.62	1.60599	3212.62	3512.62
1668	2001.6	#NUM!	#NUM!				300	0.14988	0	0	300	3217.16	1.60729	3217.16	3517.16
1669	2002.8	#NUM!	#NUM!				300	0.14979	0	0	300	3221.7	1.6086	3221.7	3521.7
1670	2004	#NUM!	#NUM!				300	0.149701	0	0	300	3226.24	1.6099	3226.24	3526.24
1671	2005.2	#NUM!	#NUM!				300	0.149611	0	0	300	3230.79	1.6112	3230.79	3530.79
1672	2006.4	#NUM!	#NUM!				300	0.149522	0	0	300	3235.33	1.61251	3235.33	3535.33
1673	2007.6	#NUM!	#NUM!				300	0.149432	0	0	300	3239.89	1.61381	3239.89	3539.89
1674	2008.8	#NUM!	#NUM!				300	0.149343	0	0	300	3244.44	1.61511	3244.44	3544.44
1675	2010	#NUM!	#NUM!				300	0.149254	0	0	300	3249	1.61642	3249	3549
1676	2011.2	#NUM!	#NUM!				300	0.149165	0	0	300	3253.56	1.61772	3253.56	3553.56
1677	2012.4	#NUM!	#NUM!				300	0.149076	0	0	300	3258.13	1.61903	3258.13	3558.13
1678	2013.6	#NUM!	#NUM!				300	0.148987	0	0	300	3262.69	1.62033	3262.69	3562.69
1679	2014.8	#NUM!	#NUM!				300	0.148898	0	0	300	3267.27	1.62163	3267.27	3567.27
1680	2016	#NUM!	#NUM!				300	0.14881	0	0	300	3271.84	1.62294	3271.84	3571.84
1681	2017.2	#NUM!	#NUM!				300	0.148721	0	0	300	3276.42	1.62424	3276.42	3576.42
1682	2018.4	#NUM!	#NUM!				300	0.148633	0	0	300	3281	1.62554	3281	3581
1683	2019.6	#NUM!	#NUM!				300	0.148544	0	0	300	3285.58	1.62685	3285.58	3585.58
1684	2020.8	#NUM!	#NUM!				300	0.148456	0	0	300	3290.17	1.62815	3290.17	3590.17
1685	2022	#NUM!	#NUM!				300	0.148368	0	0	300	3294.76	1.62946	3294.76	3594.76
1686	2023.2	#NUM!	#NUM!				300	0.14828	0	0	300	3299.35	1.63076	3299.35	3599.35
1687	2024.4	#NUM!	#NUM!				300	0.148192	0	0	300	3303.95	1.63206	3303.95	3603.95
1688	2025.6	#NUM!	#NUM!				300	0.148104	0	0	300	3308.55	1.63337	3308.55	3608.55
1689	2026.8	#NUM!	#NUM!				300	0.148017	0	0	300	3313.15	1.63467	3313.15	3613.15
1690	2028	#NUM!	#NUM!				300	0.147929	0	0	300	3317.76	1.63598	3317.76	3617.76
1691	2029.2	#NUM!	#NUM!				300	0.147842	0	0	300	3322.37	1.63728	3322.37	3622.37
1692	2030.4	#NUM!	#NUM!				300	0.147754	0	0	300	3326.98	1.63858	3326.98	3626.98
1693	2031.6	#NUM!	#NUM!				300	0.147667	0	0	300	3331.6	1.63989	3331.6	3631.6
1694	2032.8	#NUM!	#NUM!				300	0.14758	0	0	300	3336.22	1.64119	3336.22	3636.22
1695	2034	#NUM!	#NUM!				300	0.147493	0	0	300	3340.84	1.6425	3340.84	3640.84
1696	2035.2	#NUM!	#NUM!				300	0.147406	0	0	300	3345.47	1.6438	3345.47	3645.47
1697	2036.4	#NUM!	#NUM!				300	0.147319	0	0	300	3350.09	1.64511	3350.09	3650.09
1698	2037.6	#NUM!	#NUM!				300	0.147232	0	0	300	3354.73	1.64641	3354.73	3654.73
1699	2038.8	#NUM!	#NUM!				300	0.147145	0	0	300	3359.36	1.64772	3359.36	3659.36
1700	2040	#NUM!	#NUM!				300	0.147059	0	0	300	3364	1.64902	3364	3664
1701	2041.2	#NUM!	#NUM!				300	0.146972	0	0	300	3368.64	1.65032	3368.64	3668.64
1702	2042.4	#NUM!	#NUM!				300	0.146886	0	0	300	3373.29	1.65163	3373.29	3673.29
1703	2043.6	#NUM!	#NUM!				300	0.1468	0	0	300	3377.93	1.65293	3377.93	3677.93
1704	2044.8	#NUM!	#NUM!				300	0.146714	0	0	300	3382.59	1.65424	3382.59	3682.59
1705	2046	#NUM!	#NUM!				300	0.146628	0	0	300	3387.24	1.65554	3387.24	3687.24
1706	2047.2	#NUM!	#NUM!				300	0.146542	0	0	300	3391.9	1.65685	3391.9	3691.9
1707	2048.4	#NUM!	#NUM!				300	0.146456	0	0	300	3396.56	1.65815	3396.56	3696.56
1708	2049.6	#NUM!	#NUM!				300	0.14637	0	0	300	3401.22	1.65946	3401.22	3701.22
1709	2050.8	#NUM!	#NUM!				300	0.146284	0	0	300	3405.89	1.66076	3405.89	3705.89
1710	2052	#NUM!	#NUM!				300	0.146199	0	0	300	3410.56	1.66207	3410.56	3710.56
1711	2053.2	#NUM!	#NUM!				300	0.146113	0	0	300	3415.23	1.66337	3415.23	3715.23
1712	2054.4	#NUM!	#NUM!				300	0.146028	0	0	300	3419.91	1.66468	3419.91	3719.91
1713	2055.6	#NUM!	#NUM!				300	0.145943	0	0	300	3424.59	1.66598	3424.59	3724.59
1714	2056.8	#NUM!	#NUM!				300	0.145858	0	0	300	3429.27	1.66729	3429.27	3729.27
1715	2058	#NUM!	#NUM!				300	0.145773	0	0	300	3433.96	1.66859	3433.96	3733.96
1716	2059.2	#NUM!	#NUM!				300	0.145688	0	0	300	3438.65	1.6699	3438.65	3738.65
1717	2060.4	#NUM!	#NUM!				300	0.145603	0	0	300	3443.34	1.6712	3443.34	3743.34
1718	2061.6	#NUM!	#NUM!				300	0.145518	0	0	300	3448.04	1.67251	3448.04	3748.04
1719	2062.8	#NUM!	#NUM!				300	0.145433	0	0	300	3452.74	1.67381	3452.74	3752.74
1720	2064	#NUM!	#NUM!				300	0.145349	0	0	300	3457.44	1.67512	3457.44	3757.44
1721	2065.2	#NUM!	#NUM!				300	0.145264	0	0	300	3462.15	1.67642	3462.15	3762.15
1722	2066.4	#NUM!	#NUM!				300	0.14518	0	0	300	3466.85	1.67773	3466.85	3766.85
1723	2067.6	#NUM!	#NUM!				300	0.145096	0	0	300	3471.57	1.67903	3471.57	3771.57
1724	2068.8	#NUM!	#NUM!				300	0.145012	0	0	300	3476.28	1.68034	3476.28	3776.28
1725	2070	#NUM!	#NUM!				300	0.144928	0	0	300	3481	1.68164	3481	3781
1726	2071.2	#NUM!	#NUM!				300	0.144844	0	0	300	3485.72	1.68295	3485.72	3785.72
1727	2072.4	#NUM!	#NUM!				300	0.14476	0	0	300	3490.45	1.68425	3490.45	3790.45
1728	2073.6	#NUM!	#NUM!				300	0.144676	0	0	300	3495.17	1.68556	3495.17	3795.17
1729	2074.8	#NUM!	#NUM!				300	0.144592	0	0	300	3499.91	1.68686	3499.91	3799.91
1730	2076	#NUM!	#NUM!				300	0.144509	0	0	300	3504.64	1.68817	3504.64	3804.64
1731	2077.2	#NUM!	#NUM!				300	0.144425	0	0	300	3509.38	1.68948	3509.38	3809.38
1732	2078.4	#NUM!	#NUM!				300	0.144342	0	0	300	3514.12	1.69078	3514.12	3814.12
1733	2079.6	#NUM!	#NUM!				300	0.144259	0	0	300	3518.86	1.69209	3518.86	3818.86
1734	2080.8	#NUM!	#NUM!				300	0.144175	0	0	300	3523.61	1.69339	3523.61	3823.61
1735	2082	#NUM!	#NUM!				300	0.144092	0	0	300	3528.36	1.6947	3528.36	3828.36
1736	2083.2	#NUM!	#NUM!				300	0.144009	0	0	300	3533.11	1.696	3533.11	3833.11
1737	2084.4	#NUM!	#NUM!				300	0.143926	0	0	300	3537.87	1.69731	3537.87	3837.87
1738	2085.6	#NUM!	#NUM!				300	0.143843	0	0	300	3542.63	1.69861	3542.63	3842.63
1739	2086.8	#NUM!	#NUM!				300	0.143761	0	0	300	3547.39	1.69992	3547.39	3847.39
1740	2088	#NUM!	#NUM!				300	0.143678	0	0	300	3552.16	1.70123	3552.16	3852.16
1741	2089.2	#NUM!	#NUM!				300	0.143596	0	0	300	3556.93	1.70253	3556.93	3856.93
1742	2090.4	#NUM!	#NUM!				300	0.143513	0	0	300	3561.7	1.70384	3561.7	3861.7
1743	2091.6	#NUM!	#NUM!				300	0.143431	0	0	300	3566.48	1.70514	3566.48	3866.48
1744	2092.8	#NUM!	#NUM!				300	0.143349	0	0	300	3571.26	1.70645	3571.26	3871.26
1745	2094	#NUM!	#NUM!				300	0.143266	0	0	300	3576.04	1.70776	3576.04	3876.04
1746	2095.2	#NUM!	#NUM!				300	0.143184	0	0	300	3580.83	1.70906	3580.83	3880.83
1747	2096.4	#NUM!	#NUM!				300	0.143102	0	0	300	3585.61	1.71037	3585.61	3885.61
1748	2097.6	#NUM!	#NUM!				300	0.143021	0	0	300	3590.41	1.71167	3590.41	3890.41
1749	2098.8	#NUM!	#NUM!				300	0.142939	0	0	300	3595.2	1.71298	3595.2	3895.2
1750	2100	#NUM!	#NUM!				300	0.142857	0	0	300	3600	1.71429	3600	3900
1751	2101.2	#NUM!	#NUM!				300	0.142776	0	0	300	3604.8	1.71559	3604.8	3904.8
1752	2102.4	#NUM!	#NUM!				300	0.142694	0	0	300	3609.61	1.7169	3609.61	3909.61
1753	2103.6	#NUM!	#NUM!				300	0.142613	0	0	300	3614.41	1.7182	3614.41	3914.41
1754	2104.8	#NUM!	#NUM!				300	0.142531	0	0	300	3619.23	1.71951	3619.23	3919.23
1755	2106	#NUM!	#NUM!				300	0.14245	0	0	300	3624.04	1.72082	3624.04	3924.04
1756	2107.2	#NUM!	#NUM!				300	0.142369	0	0	300	3628.86	1.72212	3628.86	3928.86
1757	2108.4	#NUM!	#NUM!				300	0.142288	0	0	300	3633.68	1.72343	3633.68	3933.68
1758	2109.6	#NUM!	#NUM!				300	0.142207	0	0	300	3638.5	1.72474	3638.5	3938.5
1759	2110.8	#NUM!	#NUM!				300	0.142126	0	0	300	3643.33	1.72604	3643.33	3943.33
1760	2112	#NUM!	#NUM!				300	0.142045	0	0	300	3648.16	1.72735	3648.16	3948.16
1761	2113.2	#NUM!	#NUM!				300	0.141965	0	0	300	3652.99	1.72865	3652.99	3952.99
1762	2114.4	#NUM!	#NUM!				300	0.141884	0	0	300	3657.83	1.72996	3657.83	3957.83
1763	2115.6	#NUM!	#NUM!				300	0.141804	0	0	300	3662.67	1.73127	3662.67	3962.67
1764	2116.8	#NUM!	#NUM!				300	0.141723	0	0	300	3667.51	1.73257	3667.51	3967.51
1765	2118	#NUM!	#NUM!				300	0.141643	0	0	300	3672.36	1.73388	3672.36	3972.36
1766	2119.2	#NUM!	#NUM!				300	0.141563	0	0	300	3677.21	1.73519	3677.21	3977.21
1767	2120.4	#NUM!	#NUM!				300	0.141483	0	0	300	3682.06	1.73649	3682.06	3982.06
1768	2121.6	#NUM!	#NUM!				300	0.141403	0	0	300	3686.92	1.7378	3686.92	3986.92
1769	2122.8	#NUM!	#NUM!				300	0.141323	0	0	300	3691.78	1.73911	3691.78	3991.78
1770	2124	#NUM!	#NUM!				300	0.141243	0	0	300	3696.64	1.74041	3696.64	3996.64
1771	2125.2	#NUM!	#NUM!				300	0.141163	0	0	300	3701.51	1.74172	3701.51	4001.51
1772	2126.4	#NUM!	#NUM!				300	0.141084	0	0	300	3706.37	1.74303	3706.37	4006.37
1773	2127.6	#NUM!	#NUM!				300	0.141004	0	0	300	3711.25	1.74433	3711.25	4011.25
1774	2128.8	#NUM!	#NUM!				300	0.140924	0	0	300	3716.12	1.74564	3716.12	4016.12
1775	2130	#NUM!	#NUM!				300	0.140845	0	0	300	3721	1.74695	3721	4021
1776	2131.2	#NUM!	#NUM!				300	0.140766	0	0	300	3725.88	1.74826	3725.88	4025.88
1777	2132.4	#NUM!	#NUM!				300	0.140687	0	0	300	3730.77	1.74956	3730.77	4030.77
1778	2133.6	#NUM!	#NUM!				300	0.140607	0	0	300	3735.65	1.75087	3735.65	4035.65
1779	2134.8	#NUM!	#NUM!				300	0.140528	0	0	300	3740.55	1.75218	3740.55	4040.55
1780	2136	#NUM!	#NUM!				300	0.140449	0	0	300	3745.44	1.75348	3745.44	4045.44
1781	2137.2	#NUM!	#NUM!				300	0.140371	0	0	300	3750.34	1.75479	3750.34	4050.34
1782	2138.4	#NUM!	#NUM!				300	0.140292	0	0	300	3755.24	1.7561	3755.24	4055.24
1783	2139.6	#NUM!	#NUM!				300	0.140213	0	0	300	3760.14	1.7574	3760.14	4060.14
1784	2140.8	#NUM!	#NUM!				300	0.140135	0	0	300	3765.05	1.75871	3765.05	4065.05
1785	2142	#NUM!	#NUM!				300	0.140056	0	0	300	3769.96	1.76002	3769.96	4069.96
1786	2143.2	#NUM!	#NUM!				300	0.139978	0	0	300	3774.87	1.76133	3774.87	4074.87
1787	2144.4	#NUM!	#NUM!				300	0.139899	0	0	300	3779.79	1.76263	3779.79	4079.79
1788	2145.6	#NUM!	#NUM!				300	0.139821	0	0	300	3784.71	1.76394	3784.71	4084.71
1789	2146.8	#NUM!	#NUM!				300	0.139743	0	0	300	3789.63	1.76525	3789.63	4089.63
1790	2148	#NUM!	#NUM!				300	0.139665	0	0	300	3794.56	1.76655	3794.56	4094.56
1791	2149.2	#NUM!	#NUM!				300	0.139587	0	0	300	3799.49	1.76786	3799.49	4099.49
1792	2150.4	#NUM!	#NUM!				300	0.139509	0	0	300	3804.42	1.76917	3804.42	4104.42
1793	2151.6	#NUM!	#NUM!				300	0.139431	0	0	300	3809.36	1.77048	3809.36	4109.36
1794	2152.8	#NUM!	#NUM!				300	0.139353	0	0	300	3814.3	1.77178	3814.3	4114.3
1795	2154	#NUM!	#NUM!				300	0.139276	0	0	300	3819.24	1.77309	3819.24	4119.24
1796	2155.2	#NUM!	#NUM!				300	0.139198	0	0	300	3824.19	1.7744	3824.19	4124.19
1797	2156.4	#NUM!	#NUM!				300	0.139121	0	0	300	3829.13	1.77571	3829.13	4129.13
1798	2157.6	#NUM!	#NUM!				300	0.139043	0	0	300	3834.09	1.77701	3834.09	4134.09
1799	2158.8	#NUM!	#NUM!				300	0.138966	0	0	300	3839.04	1.77832	3839.04	4139.04
1800	2160	#NUM!	#NUM!				300	0.138889	0	0	300	3844	1.77963	3844	4144
1801	2161.2	#NUM!	#NUM!				300	0.138812	0	0	300	3848.96	1.78094	3848.96	4148.96
1802	2162.4	#NUM!	#NUM!				300	0.138735	0	0	300	3853.93	1.78224	3853.93	4153.93
1803	2163.6	#NUM!	#NUM!				300	0.138658	0	0	300	3858.89	1.78355	3858.89	4158.89
1804	2164.8	#NUM!	#NUM!				300	0.138581	0	0	300	3863.87	1.78486	3863.87	4163.87
1805	2166	#NUM!	#NUM!				300	0.138504	0	0	300	3868.84	1.78617	3868.84	4168.84
1806	2167.2	#NUM!	#NUM!				300	0.138427	0	0	300	3873.82	1.78748	3873.82	4173.82
1807	2168.4	#NUM!	#NUM!				300	0.138351	0	0	300	3878.8	1.78878	3878.8	4178.8
1808	2169.6	#NUM!	#NUM!				300	0.138274	0	0	300	3883.78	1.79009	3883.78	4183.78
1809	2170.8	#NUM!	#NUM!				300	0.138198	0	0	300	3888.77	1.7914	3888.77	4188.77
1810	2172	#NUM!	#NUM!				300	0.138122	0	0	300	3893.76	1.79271	3893.76	4193.76
1811	2173.2	#NUM!	#NUM!				300	0.138045	0	0	300	3898.75	1.79402	3898.75	4198.75
1812	2174.4	#NUM!	#NUM!				300	0.137969	0	0	300	3903.75	1.79532	3903.75	4203.75
1813	2175.6	#NUM!	#NUM!				300	0.137893	0	0	300	3908.75	1.79663	3908.75	4208.75
1814	2176.8	#NUM!	#NUM!				300	0.137817	0	0	300	3913.75	1.79794	3913.75	4213.75
1815	2178	#NUM!	#NUM!				300	0.137741	0	0	300	3918.76	1.79925	3918.76	4218.76
1816	2179.2	#NUM!	#NUM!				300	0.137665	0	0	300	3923.77	1.80056	3923.77	4223.77
1817	2180.4	#NUM!	#NUM!				300	0.137589	0	0	300	3928.78	1.80186	3928.78	4228.78
1818	2181.6	#NUM!	#NUM!				300	0.137514	0	0	300	3933.8	1.80317	3933.8	4233.8
1819	2182.8	#NUM!	#NUM!				300	0.137438	0	0	300	3938.82	1.80448	3938.82	4238.82
1820	2184	#NUM!	#NUM!				300	0.137363	0	0	300	3943.84	1.80579	3943.84	4243.84
1821	2185.2	#NUM!	#NUM!				300	0.137287	0	0	300	3948.87	1.8071	3948.87	4248.87
1822	2186.4	#NUM!	#NUM!				300	0.137212	0	0	300	3953.89	1.8084	3953.89	4253.89
1823	2187.6	#NUM!	#NUM!				300	0.137137	0	0	300	3958.93	1.80971	3958.93	4258.93
1824	2188.8	#NUM!	#NUM!				300	0.137061	0	0	300	3963.96	1.81102	3963.96	4263.96
1825	2190	#NUM!	#NUM!				300	0.136986	0	0	300	3969	1.81233	3969	4269
1826	2191.2	#NUM!	#NUM!				300	0.136911	0	0	300	3974.04	1.81364	3974.04	4274.04
1827	2192.4	#NUM!	#NUM!				300	0.136836	0	0	300	3979.09	1.81495	3979.09	4279.09
1828	2193.6	#NUM!	#NUM!				300	0.136761	0	0	300	3984.13	1.81625	3984.13	4284.13
1829	2194.8	#NUM!	#NUM!				300	0.136687	0	0	300	3989.19	1.81756	3989.19	4289.19
1830	2196	#NUM!	#NUM!				300	0.136612	0	0	300	3994.24	1.81887	3994.24	4294.24
1831	2197.2	#NUM!	#NUM!				300	0.136537	0	0	300	3999.3	1.82018	3999.3	4299.3
1832	2198.4	#NUM!	#NUM!				300	0.136463	0	0	300	4004.36	1.82149	4004.36	4304.36
1833	2199.6	#NUM!	#NUM!				300	0.136388	0	0	300	4009.42	1.8228	4009.42	4309.42
1834	2200.8	#NUM!	#NUM!				300	0.136314	0	0	300	4014.49	1.8241	4014.49	4314.49
1835	2202	#NUM!	#NUM!				300	0.13624	0	0	300	4019.56	1.82541	4019.56	4319.56
1836	2203.2	#NUM!	#NUM!				300	0.136166	0	0	300	4024.63	1.82672	4024.63	4324.63
1837	2204.4	#NUM!	#NUM!				300	0.136091	0	0	300	4029.71	1.82803	4029.71	4329.71
1838	2205.6	#NUM!	#NUM!				300	0.136017	0	0	300	4034.79	1.82934	4034.79	4334.79
1839	2206.8	#NUM!	#NUM!				300	0.135943	0	0	300	4039.87	1.83065	4039.87	4339.87
1840	2208	#NUM!	#NUM!				300	0.13587	0	0	300	4044.96	1.83196	4044.96	4344.96
1841	2209.2	#NUM!	#NUM!				300	0.135796	0	0	300	4050.05	1.83327	4050.05	4350.05
1842	2210.4	#NUM!	#NUM!				300	0.135722	0	0	300	4055.14	1.83457	4055.14	4355.14
1843	2211.6	#NUM!	#NUM!				300	0.135648	0	0	300	4060.24	1.83588	4060.24	4360.24
1844	2212.8	#NUM!	#NUM!				300	0.135575	0	0	300	4065.34	1.83719	4065.34	4365.34
1845	2214	#NUM!	#NUM!				300	0.135501	0	0	300	4070.44	1.8385	4070.44	4370.44
1846	2215.2	#NUM!	#NUM!				300	0.135428	0	0	300	4075.55	1.83981	4075.55	4375.55
1847	2216.4	#NUM!	#NUM!				300	0.135355	0	0	300	4080.65	1.84112	4080.65	4380.65
1848	2217.6	#NUM!	#NUM!				300	0.135281	0	0	300	4085.77	1.84243	4085.77	4385.77
1849	2218.8	#NUM!	#NUM!				300	0.135208	0	0	300	4090.88	1.84374	4090.88	4390.88
1850	2220	#NUM!	#NUM!				300	0.135135	0	0	300	4096	1.84505	4096	4396
1851	2221.2	#NUM!	#NUM!				300	0.135062	0	0	300	4101.12	1.84635	4101.12	4401.12
1852	2222.4	#NUM!	#NUM!				300	0.134989	0	0	300	4106.25	1.84766	4106.25	4406.25
1853	2223.6	#NUM!	#NUM!				300	0.134916	0	0	300	4111.37	1.84897	4111.37	4411.37
1854	2224.8	#NUM!	#NUM!				300	0.134844	0	0	300	4116.51	1.85028	4116.51	4416.51
1855	2226	#NUM!	#NUM!				300	0.134771	0	0	300	4121.64	1.85159	4121.64	4421.64
1856	2227.2	#NUM!	#NUM!				300	0.134698	0	0	300	4126.78	1.8529	4126.78	4426.78
1857	2228.4	#NUM!	#NUM!				300	0.134626	0	0	300	4131.92	1.85421	4131.92	4431.92
1858	2229.6	#NUM!	#NUM!				300	0.134553	0	0	300	4137.06	1.85552	4137.06	4437.06
1859	2230.8	#NUM!	#NUM!				300	0.134481	0	0	300	4142.21	1.85683	4142.21	4442.21
1860	2232	#NUM!	#NUM!				300	0.134409	0	0	300	4147.36	1.85814	4147.36	4447.36
1861	2233.2	#NUM!	#NUM!				300	0.134336	0	0	300	4152.51	1.85945	4152.51	4452.51
1862	2234.4	#NUM!	#NUM!				300	0.134264	0	0	300	4157.67	1.86075	4157.67	4457.67
1863	2235.6	#NUM!	#NUM!				300	0.134192	0	0	300	4162.83	1.86206	4162.83	4462.83
1864	2236.8	#NUM!	#NUM!				300	0.13412	0	0	300	4167.99	1.86337	4167.99	4467.99
1865	2238	#NUM!	#NUM!				300	0.134048	0	0	300	4173.16	1.86468	4173.16	4473.16
1866	2239.2	#NUM!	#NUM!				300	0.133976	0	0	300	4178.33	1.86599	4178.33	4478.33
1867	2240.4	#NUM!	#NUM!				300	0.133905	0	0	300	4183.5	1.8673	4183.5	4483.5
1868	2241.6	#NUM!	#NUM!				300	0.133833	0	0	300	4188.68	1.86861	4188.68	4488.68
1869	2242.8	#NUM!	#NUM!				300	0.133761	0	0	300	4193.86	1.86992	4193.86	4493.86
1870	2244	#NUM!	#NUM!				300	0.13369	0	0	300	4199.04	1.87123	4199.04	4499.04
1871	2245.2	#NUM!	#NUM!				300	0.133618	0	0	300	4204.23	1.87254	4204.23	4504.23
1872	2246.4	#NUM!	#NUM!				300	0.133547	0	0	300	4209.41	1.87385	4209.41	4509.41
1873	2247.6	#NUM!	#NUM!				300	0.133476	0	0	300	4214.61	1.87516	4214.61	4514.61
1874	2248.8	#NUM!	#NUM!				300	0.133404	0	0	300	4219.8	1.87647	4219.8	4519.8
1875	2250	#NUM!	#NUM!				300	0.133333	0	0	300	4225	1.87778	4225	4525
1876	2251.2	#NUM!	#NUM!				300	0.133262	0	0	300	4230.2	1.87909	4230.2	4530.2
1877	2252.4	#NUM!	#NUM!				300	0.133191	0	0	300	4235.41	1.8804	4235.41	4535.41
1878	2253.6	#NUM!	#NUM!				300	0.13312	0	0	300	4240.61	1.88171	4240.61	4540.61
1879	2254.8	#NUM!	#NUM!				300	0.133049	0	0	300	4245.83	1.88302	4245.83	4545.83
1880	2256	#NUM!	#NUM!				300	0.132979	0	0	300	4251.04	1.88433	4251.04	4551.04
1881	2257.2	#NUM!	#NUM!				300	0.132908	0	0	300	4256.26	1.88564	4256.26	4556.26
1882	2258.4	#NUM!	#NUM!				300	0.132837	0	0	300	4261.48	1.88695	4261.48	4561.48
1883	2259.6	#NUM!	#NUM!				300	0.132767	0	0	300	4266.7	1.88826	4266.7	4566.7
1884	2260.8	#NUM!	#NUM!				300	0.132696	0	0	300	4271.93	1.88957	4271.93	4571.93
1885	2262	#NUM!	#NUM!				300	0.132626	0	0	300	4277.16	1.89088	4277.16	4577.16
1886	2263.2	#NUM!	#NUM!				300	0.132556	0	0	300	4282.39	1.89219	4282.39	4582.39
1887	2264.4	#NUM!	#NUM!				300	0.132485	0	0	300	4287.63	1.8935	4287.63	4587.63
1888	2265.6	#NUM!	#NUM!				300	0.132415	0	0	300	4292.87	1.89481	4292.87	4592.87
1889	2266.8	#NUM!	#NUM!				300	0.132345	0	0	300	4298.11	1.89612	4298.11	4598.11
1890	2268	#NUM!	#NUM!				300	0.132275	0	0	300	4303.36	1.89743	4303.36	4603.36
1891	2269.2	#NUM!	#NUM!				300	0.132205	0	0	300	4308.61	1.89874	4308.61	4608.61
1892	2270.4	#NUM!	#NUM!				300	0.132135	0	0	300	4313.86	1.90005	4313.86	4613.86
1893	2271.6	#NUM!	#NUM!				300	0.132066	0	0	300	4319.12	1.90136	4319.12	4619.12
1894	2272.8	#NUM!	#NUM!				300	0.131996	0	0	300	4324.38	1.90267	4324.38	4624.38
1895	2274	#NUM!	#NUM!				300	0.131926	0	0	300	4329.64	1.90398	4329.64	4629.64
1896	2275.2	#NUM!	#NUM!				300	0.131857	0	0	300	4334.91	1.90529	4334.91	4634.91
1897	2276.4	#NUM!	#NUM!				300	0.131787	0	0	300	4340.17	1.9066	4340.17	4640.17
1898	2277.6	#NUM!	#NUM!				300	0.131718	0	0	300	4345.45	1.90791	4345.45	4645.45
1899	2278.8	#NUM!	#NUM!				300	0.131648	0	0	300	4350.72	1.90922	4350.72	4650.72
1900	2280	#NUM!	#NUM!				300	0.131579	0	0	300	4356	1.91053	4356	4656
1901	2281.2	#NUM!	#NUM!				300	0.13151	0	0	300	4361.28	1.91184	4361.28	4661.28
1902	2282.4	#NUM!	#NUM!				300	0.131441	0	0	300	4366.57	1.91315	4366.57	4666.57
1903	2283.6	#NUM!	#NUM!				300	0.131372	0	0	300	4371.85	1.91446	4371.85	4671.85
1904	2284.8	#NUM!	#NUM!				300	0.131303	0	0	300	4377.15	1.91577	4377.15	4677.15
1905	2286	#NUM!	#NUM!				300	0.131234	0	0	300	4382.44	1.91708	4382.44	4682.44
1906	2287.2	#NUM!	#NUM!				300	0.131165	0	0	300	4387.74	1.91839	4387.74	4687.74
1907	2288.4	#NUM!	#NUM!				300	0.131096	0	0	300	4393.04	1.9197	4393.04	4693.04
1908	2289.6	#NUM!	#NUM!				300	0.131027	0	0	300	4398.34	1.92101	4398.34	4698.34
1909	2290.8	#NUM!	#NUM!				300	0.130959	0	0	300	4403.65	1.92232	4403.65	4703.65
1910	2292	#NUM!	#NUM!				300	0.13089	0	0	300	4408.96	1.92363	4408.96	4708.96
1911	2293.2	#NUM!	#NUM!				300	0.130822	0	0	300	4414.27	1.92494	4414.27	4714.27
1912	2294.4	#NUM!	#NUM!				300	0.130753	0	0	300	4419.59	1.92625	4419.59	4719.59
1913	2295.6	#NUM!	#NUM!				300	0.130685	0	0	300	4424.91	1.92756	4424.91	4724.91
1914	2296.8	#NUM!	#NUM!				300	0.130617	0	0	300	4430.23	1.92887	4430.23	4730.23
1915	2298	#NUM!	#NUM!				300	0.130548	0	0	300	4435.56	1.93018	4435.56	4735.56
1916	2299.2	#NUM!	#NUM!				300	0.13048	0	0	300	4440.89	1.93149	4440.89	4740.89
1917	2300.4	#NUM!	#NUM!				300	0.130412	0	0	300	4446.22	1.9328	4446.22	4746.22
1918	2301.6	#NUM!	#NUM!				300	0.130344	0	0	300	4451.56	1.93411	4451.56	4751.56
1919	2302.8	#NUM!	#NUM!				300	0.130276	0	0	300	4456.9	1.93543	4456.9	4756.9
1920	2304	#NUM!	#NUM!				300	0.130208	0	0	300	4462.24	1.93674	4462.24	4762.24
1921	2305.2	#NUM!	#NUM!				300	0.130141	0	0	300	4467.59	1.93805	4467.59	4767.59
1922	2306.4	#NUM!	#NUM!				300	0.130073	0	0	300	4472.93	1.93936	4472.93	4772.93
1923	2307.6	#NUM!	#NUM!				300	0.130005	0	0	300	4478.29	1.94067	4478.29	4778.29
1924	2308.8	#NUM!	#NUM!				300	0.129938	0	0	300	4483.64	1.94198	4483.64	4783.64
1925	2310	#NUM!	#NUM!				300	0.12987	0	0	300	4489	1.94329	4489	4789
1926	2311.2	#NUM!	#NUM!				300	0.129803	0	0	300	4494.36	1.9446	4494.36	4794.36
1927	2312.4	#NUM!	#NUM!				300	0.129735	0	0	300	4499.73	1.94591	4499.73	4799.73
1928	2313.6	#NUM!	#NUM!				300	0.129668	0	0	300	4505.09	1.94722	4505.09	4805.09
1929	2314.8	#NUM!	#NUM!				300	0.129601	0	0	300	4510.47	1.94853	4510.47	4810.47
1930	2316	#NUM!	#NUM!				300	0.129534	0	0	300	4515.84	1.94984	4515.84	4815.84
1931	2317.2	#NUM!	#NUM!				300	0.129467	0	0	300	4521.22	1.95116	4521.22	4821.22
1932	2318.4	#NUM!	#NUM!				300	0.1294	0	0	300	4526.6	1.95247	4526.6	4826.6
1933	2319.6	#NUM!	#NUM!				300	0.129333	0	0	300	4531.98	1.95378	4531.98	4831.98
1934	2320.8	#NUM!	#NUM!				300	0.129266	0	0	300	4537.37	1.95509	4537.37	4837.37
1935	2322	#NUM!	#NUM!				300	0.129199	0	0	300	4542.76	1.9564	4542.76	4842.76
1936	2323.2	#NUM!	#NUM!				300	0.129132	0	0	300	4548.15	1.95771	4548.15	4848.15
1937	2324.4	#NUM!	#NUM!				300	0.129066	0	0	300	4553.55	1.95902	4553.55	4853.55
1938	2325.6	#NUM!	#NUM!				300	0.128999	0	0	300	4558.95	1.96033	4558.95	4858.95
1939	2326.8	#NUM!	#NUM!				300	0.128932	0	0	300	4564.35	1.96164	4564.35	4864.35
1940	2328	#NUM!	#NUM!				300	0.128866	0	0	300	4569.76	1.96296	4569.76	4869.76
1941	2329.2	#NUM!	#NUM!				300	0.1288	0	0	300	4575.17	1.96427	4575.17	4875.17
1942	2330.4	#NUM!	#NUM!				300	0.128733	0	0	300	4580.58	1.96558	4580.58	4880.58
1943	2331.6	#NUM!	#NUM!				300	0.128667	0	0	300	4586	1.96689	4586	4886
1944	2332.8	#NUM!	#NUM!				300	0.128601	0	0	300	4591.42	1.9682	4591.42	4891.42
1945	2334	#NUM!	#NUM!				300	0.128535	0	0	300	4596.84	1.96951	4596.84	4896.84
1946	2335.2	#NUM!	#NUM!				300	0.128469	0	0	300	4602.27	1.97082	4602.27	4902.27
1947	2336.4	#NUM!	#NUM!				300	0.128403	0	0	300	4607.69	1.97213	4607.69	4907.69
1948	2337.6	#NUM!	#NUM!				300	0.128337	0	0	300	4613.13	1.97345	4613.13	4913.13
1949	2338.8	#NUM!	#NUM!				300	0.128271	0	0	300	4618.56	1.97476	4618.56	4918.56
1950	2340	#NUM!	#NUM!				300	0.128205	0	0	300	4624	1.97607	4624	4924
1951	2341.2	#NUM!	#NUM!				300	0.128139	0	0	300	4629.44	1.97738	4629.44	4929.44
1952	2342.4	#NUM!	#NUM!				300	0.128074	0	0	300	4634.89	1.97869	4634.89	4934.89
1953	2343.6	#NUM!	#NUM!				300	0.128008	0	0	300	4640.33	1.98	4640.33	4940.33
1954	2344.8	#NUM!	#NUM!				300	0.127943	0	0	300	4645.79	1.98131	4645.79	4945.79
1955	2346	#NUM!	#NUM!				300	0.127877	0	0	300	4651.24	1.98263	4651.24	4951.24
1956	2347.2	#NUM!	#NUM!				300	0.127812	0	0	300	4656.7	1.98394	4656.7	4956.7
1957	2348.4	#NUM!	#NUM!				300	0.127747	0	0	300	4662.16	1.98525	4662.16	4962.16
1958	2349.6	#NUM!	#NUM!				300	0.127681	0	0	300	4667.62	1.98656	4667.62	4967.62
1959	2350.8	#NUM!	#NUM!				300	0.127616	0	0	300	4673.09	1.98787	4673.09	4973.09
1960	2352	#NUM!	#NUM!				300	0.127551	0	0	300	4678.56	1.98918	4678.56	4978.56
1961	2353.2	#NUM!	#NUM!				300	0.127486	0	0	300	4684.03	1.9905	4684.03	4984.03
1962	2354.4	#NUM!	#NUM!				300	0.127421	0	0	300	4689.51	1.99181	4689.51	4989.51
1963	2355.6	#NUM!	#NUM!				300	0.127356	0	0	300	4694.99	1.99312	4694.99	4994.99
1964	2356.8	#NUM!	#NUM!				300	0.127291	0	0	300	4700.47	1.99443	4700.47	5000.47
1965	2358	#NUM!	#NUM!				300	0.127226	0	0	300	4705.96	1.99574	4705.96	5005.96
1966	2359.2	#NUM!	#NUM!				300	0.127162	0	0	300	4711.45	1.99705	4711.45	5011.45
1967	2360.4	#NUM!	#NUM!				300	0.127097	0	0	300	4716.94	1.99837	4716.94	5016.94
1968	2361.6	#NUM!	#NUM!				300	0.127033	0	0	300	4722.44	1.99968	4722.44	5022.44
1969	2362.8	#NUM!	#NUM!				300	0.126968	0	0	300	4727.94	2.00099	4727.94	5027.94
1970	2364	#NUM!	#NUM!				300	0.126904	0	0	300	4733.44	2.0023	4733.44	5033.44
1971	2365.2	#NUM!	#NUM!				300	0.126839	0	0	300	4738.95	2.00361	4738.95	5038.95
1972	2366.4	#NUM!	#NUM!				300	0.126775	0	0	300	4744.45	2.00492	4744.45	5044.45
1973	2367.6	#NUM!	#NUM!				300	0.126711	0	0	300	4749.97	2.00624	4749.97	5049.97
1974	2368.8	#NUM!	#NUM!				300	0.126646	0	0	300	4755.48	2.00755	4755.48	5055.48
1975	2370	#NUM!	#NUM!				300	0.126582	0	0	300	4761	2.00886	4761	5061
1976	2371.2	#NUM!	#NUM!				300	0.126518	0	0	300	4766.52	2.01017	4766.52	5066.52
1977	2372.4	#NUM!	#NUM!				300	0.126454	0	0	300	4772.05	2.01148	4772.05	5072.05
1978	2373.6	#NUM!	#NUM!				300	0.12639	0	0	300	4777.57	2.0128	4777.57	5077.57
1979	2374.8	#NUM!	#NUM!				300	0.126326	0	0	300	4783.11	2.01411	4783.11	5083.11
1980	2376	#NUM!	#NUM!				300	0.126263	0	0	300	4788.64	2.01542	4788.64	5088.64
1981	2377.2	#NUM!	#NUM!				300	0.126199	0	0	300	4794.18	2.01673	4794.18	5094.18
1982	2378.4	#NUM!	#NUM!				300	0.126135	0	0	300	4799.72	2.01805	4799.72	5099.72
1983	2379.6	#NUM!	#NUM!				300	0.126072	0	0	300	4805.26	2.01936	4805.26	5105.26
1984	2380.8	#NUM!	#NUM!				300	0.126008	0	0	300	4810.81	2.02067	4810.81	5110.81
1985	2382	#NUM!	#NUM!				300	0.125945	0	0	300	4816.36	2.02198	4816.36	5116.36
1986	2383.2	#NUM!	#NUM!				300	0.125881	0	0	300	4821.91	2.02329	4821.91	5121.91
1987	2384.4	#NUM!	#NUM!				300	0.125818	0	0	300	4827.47	2.02461	4827.47	5127.47
1988	2385.6	#NUM!	#NUM!				300	0.125755	0	0	300	4833.03	2.02592	4833.03	5133.03
1989	2386.8	#NUM!	#NUM!				300	0.125691	0	0	300	4838.59	2.02723	4838.59	5138.59
1990	2388	#NUM!	#NUM!				300	0.125628	0	0	300	4844.16	2.02854	4844.16	5144.16
1991	2389.2	#NUM!	#NUM!				300	0.125565	0	0	300	4849.73	2.02986	4849.73	5149.73
1992	2390.4	#NUM!	#NUM!				300	0.125502	0	0	300	4855.3	2.03117	4855.3	5155.3
1993	2391.6	#NUM!	#NUM!				300	0.125439	0	0	300	4860.88	2.03248	4860.88	5160.88
1994	2392.8	#NUM!	#NUM!				300	0.125376	0	0	300	4866.46	2.03379	4866.46	5166.46
1995	2394	#NUM!	#NUM!				300	0.125313	0	0	300	4872.04	2.0351	4872.04	5172.04
1996	2395.2	#NUM!	#NUM!				300	0.125251	0	0	300	4877.63	2.03642	4877.63	5177.63
1997	2396.4	#NUM!	#NUM!				300	0.125188	0	0	300	4883.21	2.03773	4883.21	5183.21
1998	2397.6	#NUM!	#NUM!				300	0.125125	0	0	300	4888.81	2.03904	4888.81	5188.81
1999	2398.8	#NUM!	#NUM!				300	0.125063	0	0	300	4894.4	2.04035	4894.4	5194.4
[truncated: 1 more rows]

## Sheet: Strain curves (Fig3)
	CP	300	MPA	1200	1000	800	600	400		1200	1000	800	600	400		1200	1000	800	600	400		1200	1000	800	600	400
	W'	25000		MPA=1200	MPA=1000	MPA=800	MPA=600	MPA=300		MPA=1200	MPA=1000	MPA=800	MPA=600	MPA=300		MPA=1200	MPA=1000	MPA=800	MPA=600	MPA=300		MPA=1200	MPA=1000	MPA=800	MPA=600	MPA=300
	Pmax	1200	ATC
				Strain Rate						kstrain						SS per 1 sec						SS per 1 h
0	0		0	0	0	0	0	0
1	20		20	4.05405	6.75676	9.45946	12.1622	14.8649		0.202703	0.337838	0.472973	0.608108	0.743243		0.0015015	0.0025025	0.0035035	0.0045045	0.00550551		5.40541	9.00901	12.6126	16.2162	19.8198
1	40		40	8.21918	13.6986	19.1781	24.6575	30.137		0.205479	0.342466	0.479452	0.616438	0.753425		0.00304414	0.00507357	0.00710299	0.00913242	0.0111618		10.9589	18.2648	25.5708	32.8767	40.1826
2	60		60	12.5	20.8333	29.1667	37.5	45.8333		0.208333	0.347222	0.486111	0.625	0.763889		0.00462963	0.00771605	0.0108025	0.0138889	0.0169753		16.6667	27.7778	38.8889	50	61.1111
3	80		80	16.9014	28.169	39.4366	50.7042	61.9718		0.211268	0.352113	0.492958	0.633803	0.774648		0.00625978	0.010433	0.0146062	0.0187793	0.0229525		22.5352	37.5587	52.5822	67.6056	82.6291
4	100		100	21.4286	35.7143	50	64.2857	78.5714		0.214286	0.357143	0.5	0.642857	0.785714		0.00793651	0.0132275	0.0185185	0.0238095	0.0291005		28.5714	47.619	66.6667	85.7143	104.762
5	120		120	26.087	43.4783	60.8696	78.2609	95.6522		0.217391	0.362319	0.507246	0.652174	0.797101		0.00966184	0.0161031	0.0225443	0.0289855	0.0354267		34.7826	57.971	81.1594	104.348	127.536
6	140		140	30.8824	51.4706	72.0588	92.6471	113.235		0.220588	0.367647	0.514706	0.661765	0.808824		0.0114379	0.0190632	0.0266885	0.0343137	0.041939		41.1765	68.6275	96.0784	123.529	150.98
7	160		160	35.8209	59.7015	83.5821	107.463	131.343		0.223881	0.373134	0.522388	0.671642	0.820896		0.013267	0.0221117	0.0309563	0.039801	0.0486457		47.7612	79.602	111.443	143.284	175.124
8	180		180	40.9091	68.1818	95.4545	122.727	150		0.227273	0.378788	0.530303	0.681818	0.833333		0.0151515	0.0252525	0.0353535	0.0454545	0.0555556		54.5455	90.9091	127.273	163.636	200
9	200		200	46.1538	76.9231	107.692	138.462	169.231		0.230769	0.384615	0.538462	0.692308	0.846154		0.017094	0.02849	0.039886	0.0512821	0.0626781		61.5385	102.564	143.59	184.615	225.641
10	220		220	51.5625	85.9375	120.312	154.688	189.062		0.234375	0.390625	0.546875	0.703125	0.859375		0.0190972	0.0318287	0.0445602	0.0572917	0.0700231		68.75	114.583	160.417	206.25	252.083
11	240		240	57.1429	95.2381	133.333	171.429	209.524		0.238095	0.396825	0.555556	0.714286	0.873016		0.021164	0.0352734	0.0493827	0.0634921	0.0776014		76.1905	126.984	177.778	228.571	279.365
12	260		260	62.9032	104.839	146.774	188.71	230.645		0.241935	0.403226	0.564516	0.725806	0.887097		0.0232975	0.0388292	0.0543608	0.0698925	0.0854241		83.871	139.785	195.699	251.613	307.527
13	280		280	68.8525	114.754	160.656	206.557	252.459		0.245902	0.409836	0.57377	0.737705	0.901639		0.0255009	0.0425015	0.0595021	0.0765027	0.0935033		91.8033	153.005	214.208	275.41	336.612
14	300		300	75	125	175	225	275		0.25	0.416667	0.583333	0.75	0.916667		0.0277778	0.0462963	0.0648148	0.0833333	0.101852		100	166.667	233.333	300	366.667
15	320		320	81.3559	135.593	189.831	244.068	298.305		0.254237	0.423729	0.59322	0.762712	0.932203		0.0301318	0.0502197	0.0703076	0.0903955	0.110483		108.475	180.791	253.107	325.424	397.74
16	340		340	87.931	146.552	205.172	263.793	322.414		0.258621	0.431034	0.603448	0.775862	0.948276		0.032567	0.0542784	0.0759898	0.0977011	0.119413		117.241	195.402	273.563	351.724	429.885
17	360		360	94.7368	157.895	221.053	284.211	347.368		0.263158	0.438596	0.614035	0.789474	0.964912		0.0350877	0.0584795	0.0818713	0.105263	0.128655		126.316	210.526	294.737	378.947	463.158
18	380		380	101.786	169.643	237.5	305.357	373.214		0.267857	0.446429	0.625	0.803571	0.982143		0.0376984	0.0628307	0.087963	0.113095	0.138228		135.714	226.19	316.667	407.143	497.619
19	400		400	109.091	181.818	254.545	327.273	400		0.272727	0.454545	0.636364	0.818182	1		0.040404	0.0673401	0.0942761	0.121212	0.148148		145.455	242.424	339.394	436.364	533.333
	420		420	116.667	194.444	272.222	350			0.277778	0.462963	0.648148	0.833333			0.0432099	0.0720165	0.100823	0.12963			155.556	259.259	362.963	466.667
	440		440	124.528	207.547	290.566	373.585			0.283019	0.471698	0.660377	0.849057			0.0461216	0.0768693	0.107617	0.138365			166.038	276.73	387.421	498.113
	460		460	132.692	221.154	309.615	398.077			0.288462	0.480769	0.673077	0.865385			0.0491453	0.0819088	0.114672	0.147436			176.923	294.872	412.821	530.769
	480		480	141.176	235.294	329.412	423.529			0.294118	0.490196	0.686275	0.882353			0.0522876	0.087146	0.122004	0.156863			188.235	313.725	439.216	564.706
	500		500	150	250	350	450			0.3	0.5	0.7	0.9			0.0555556	0.0925926	0.12963	0.166667			200	333.333	466.667	600
	520		520	159.184	265.306	371.429	477.551			0.306122	0.510204	0.714286	0.918367			0.0589569	0.0982615	0.137566	0.176871			212.245	353.741	495.238	636.735
	540		540	168.75	281.25	393.75	506.25			0.3125	0.520833	0.729167	0.9375			0.0625	0.104167	0.145833	0.1875			225	375	525	675
	560		560	178.723	297.872	417.021	536.17			0.319149	0.531915	0.744681	0.957447			0.0661939	0.110323	0.154452	0.198582			238.298	397.163	556.028	714.894
	580		580	189.13	315.217	441.304	567.391			0.326087	0.543478	0.76087	0.978261			0.0700483	0.116747	0.163446	0.210145			252.174	420.29	588.406	756.522
	600		600	200	333.333	466.667	600			0.333333	0.555556	0.777778	1			0.0740741	0.123457	0.17284	0.222222			266.667	444.444	622.222	800
	620		620	211.364	352.273	493.182				0.340909	0.568182	0.795455				0.0782828	0.130471	0.18266				281.818	469.697	657.576
	640		640	223.256	372.093	520.93				0.348837	0.581395	0.813953				0.0826873	0.137812	0.192937				297.674	496.124	694.574
	660		660	235.714	392.857	550				0.357143	0.595238	0.833333				0.0873016	0.145503	0.203704				314.286	523.81	733.333
	680		680	248.78	414.634	580.488				0.365854	0.609756	0.853659				0.0921409	0.153568	0.214995				331.707	552.846	773.984
	700		700	262.5	437.5	612.5				0.375	0.625	0.875				0.0972222	0.162037	0.226852				350	583.333	816.667
	720		720	276.923	461.538	646.154				0.384615	0.641026	0.897436				0.102564	0.17094	0.239316				369.231	615.385	861.538
	740		740	292.105	486.842	681.579				0.394737	0.657895	0.921053				0.108187	0.180312	0.252437				389.474	649.123	908.772
	760		760	308.108	513.514	718.919				0.405405	0.675676	0.945946				0.114114	0.19019	0.266266				410.811	684.685	958.559
	780		780	325	541.667	758.333				0.416667	0.694444	0.972222				0.12037	0.200617	0.280864				433.333	722.222	1011.11
	800		800	342.857	571.429	800				0.428571	0.714286	1				0.126984	0.21164	0.296296				457.143	761.905	1066.67
	820		820	361.765	602.941					0.441176	0.735294					0.133987	0.223312					482.353	803.922
	840		840	381.818	636.364					0.454545	0.757576					0.141414	0.23569					509.091	848.485
	860		860	403.125	671.875					0.46875	0.78125					0.149306	0.248843					537.5	895.833
	880		880	425.806	709.677					0.483871	0.806452					0.157706	0.262843					567.742	946.237
	900		900	450	750					0.5	0.833333					0.166667	0.277778					600	1000
	920		920	475.862	793.103					0.517241	0.862069					0.176245	0.293742					634.483	1057.47
	940		940	503.571	839.286					0.535714	0.892857					0.186508	0.310847					671.429	1119.05
	960		960	533.333	888.889					0.555556	0.925926					0.197531	0.329218					711.111	1185.19
	980		980	565.385	942.308					0.576923	0.961538					0.209402	0.349003					753.846	1256.41
	1000		1000	600	1000					0.6	1					0.222222	0.37037					800	1333.33
	1020		1020	637.5						0.625						0.236111						850
	1040		1040	678.261						0.652174						0.251208						904.348
	1060		1060	722.727						0.681818						0.267677						963.636
	1080		1080	771.429						0.714286						0.285714						1028.57
	1100		1100	825						0.75						0.305556						1100
	1120		1120	884.211						0.789474						0.327485						1178.95
	1140		1140	950						0.833333						0.351852						1266.67
	1160		1160	1023.53						0.882353						0.379085						1364.71
	1180		1180	1106.25						0.9375						0.409722						1475
	1200		1200	1200						1						0.444444						1600

## Sheet: TSS XSS calculator (Fig4-5)
Pmax	CP	Duration	Power	30secAvg	4th power	Avg Power	4thPAvg	Time	NP	IF	TSS		FTP/CP	330		Duration	Power	W'exp	MPA	P Pmax	P W'	P CP	kstrain	Strain Rate	SR Peak	SR High	SR Low	XSS	XSS Low	XSS High	XSS Peak
1200	330	1	350			350	15006250000	1201	350	1.06061	37.5274		W'	25000		1	350	20	1200	0.45977	19.5402	330	0.279661	97.8815	0.12858	5.46465	92.2883	65.107	61.3866	3.63487	0.0855264
1200	330	2	350										Pmax	1200		2	350	40	1200	0.45977	19.5402	330	0.279663	97.882	0.128581	5.46468	92.2888
1200	330	3	350													3	350	60	1199.99	0.45977	19.5402	330	0.279665	97.8828	0.128582	5.46472	92.2895
1200	330	4	350													4	350	80	1199.99	0.45977	19.5402	330	0.279669	97.884	0.128583	5.46479	92.2906
1200	330	5	350													5	350	100	1199.99	0.45977	19.5402	330	0.279673	97.8855	0.128585	5.46487	92.292
1200	330	6	350													6	350	120	1199.98	0.45977	19.5402	330	0.279678	97.8873	0.128588	5.46497	92.2937
1200	330	7	350													7	350	140	1199.97	0.45977	19.5402	330	0.279684	97.8894	0.12859	5.46509	92.2958
1200	330	8	350													8	350	160	1199.96	0.45977	19.5402	330	0.279691	97.8919	0.128594	5.46523	92.2981
1200	330	9	350													9	350	180	1199.95	0.45977	19.5402	330	0.279699	97.8947	0.128597	5.46539	92.3007
1200	330	10	350													10	350	200	1199.94	0.45977	19.5402	330	0.279708	97.8979	0.128601	5.46556	92.3037
1200	330	11	350													11	350	220	1199.93	0.45977	19.5402	330	0.279718	97.9013	0.128606	5.46576	92.307
1200	330	12	350													12	350	240	1199.92	0.45977	19.5402	330	0.279729	97.9051	0.128611	5.46597	92.3106
1200	330	13	350													13	350	260	1199.91	0.45977	19.5402	330	0.279741	97.9093	0.128616	5.4662	92.3145
1200	330	14	350													14	350	280	1199.89	0.45977	19.5402	330	0.279754	97.9137	0.128622	5.46645	92.3187
1200	330	15	350													15	350	300	1199.87	0.45977	19.5402	330	0.279767	97.9185	0.128629	5.46672	92.3232
1200	330	16	350													16	350	320	1199.86	0.45977	19.5402	330	0.279782	97.9236	0.128635	5.467	92.328
1200	330	17	350													17	350	340	1199.84	0.45977	19.5402	330	0.279797	97.9291	0.128642	5.46731	92.3331
1200	330	18	350													18	350	360	1199.82	0.45977	19.5402	330	0.279814	97.9349	0.12865	5.46763	92.3386
1200	330	19	350													19	350	380	1199.8	0.45977	19.5402	330	0.279831	97.941	0.128658	5.46797	92.3443
1200	330	20	350													20	350	400	1199.78	0.45977	19.5402	330	0.27985	97.9474	0.128667	5.46833	92.3504
1200	330	21	350													21	350	420	1199.75	0.45977	19.5402	330	0.279869	97.9542	0.128675	5.46871	92.3568
1200	330	22	350													22	350	440	1199.73	0.45977	19.5402	330	0.279889	97.9613	0.128685	5.4691	92.3635
1200	330	23	350													23	350	460	1199.71	0.45977	19.5402	330	0.279911	97.9687	0.128695	5.46952	92.3705
1200	330	24	350													24	350	480	1199.68	0.45977	19.5402	330	0.279933	97.9765	0.128705	5.46995	92.3778
1200	330	25	350													25	350	500	1199.65	0.45977	19.5402	330	0.279956	97.9846	0.128715	5.4704	92.3855
1200	330	26	350													26	350	520	1199.62	0.45977	19.5402	330	0.27998	97.993	0.128726	5.47087	92.3934
1200	330	27	350													27	350	540	1199.59	0.45977	19.5402	330	0.280005	98.0018	0.128738	5.47136	92.4017
1200	330	28	350													28	350	560	1199.56	0.45977	19.5402	330	0.280031	98.0108	0.12875	5.47187	92.4102
1200	330	29	350													29	350	580	1199.53	0.45977	19.5402	330	0.280058	98.0202	0.128762	5.47239	92.4191
1200	330	30	350	350	15006250000											30	350	600	1199.5	0.45977	19.5402	330	0.280086	98.03	0.128775	5.47294	92.4283
1200	330	31	350	350	15006250000											31	350	620	1199.46	0.45977	19.5402	330	0.280114	98.0401	0.128788	5.4735	92.4378
1200	330	32	350	350	15006250000											32	350	640	1199.43	0.45977	19.5402	330	0.280144	98.0505	0.128802	5.47408	92.4476
1200	330	33	350	350	15006250000											33	350	660	1199.39	0.45977	19.5402	330	0.280175	98.0612	0.128816	5.47468	92.4577
1200	330	34	350	350	15006250000											34	350	680	1199.36	0.45977	19.5402	330	0.280206	98.0723	0.128831	5.4753	92.4681
1200	330	35	350	350	15006250000											35	350	700	1199.32	0.45977	19.5402	330	0.280239	98.0837	0.128846	5.47594	92.4789
1200	330	36	350	350	15006250000											36	350	720	1199.28	0.45977	19.5402	330	0.280273	98.0954	0.128861	5.47659	92.4899
1200	330	37	350	350	15006250000											37	350	740	1199.24	0.45977	19.5402	330	0.280307	98.1074	0.128877	5.47726	92.5013
1200	330	38	350	350	15006250000											38	350	760	1199.2	0.45977	19.5402	330	0.280342	98.1198	0.128893	5.47795	92.513
1200	330	39	350	350	15006250000											39	350	780	1199.15	0.45977	19.5402	330	0.280379	98.1326	0.12891	5.47866	92.525
1200	330	40	350	350	15006250000											40	350	800	1199.11	0.45977	19.5402	330	0.280416	98.1456	0.128927	5.47939	92.5373
1200	330	41	350	350	15006250000											41	350	820	1199.06	0.45977	19.5402	330	0.280454	98.159	0.128944	5.48014	92.5499
1200	330	42	350	350	15006250000											42	350	840	1199.02	0.45977	19.5402	330	0.280493	98.1727	0.128962	5.48091	92.5628
1200	330	43	350	350	15006250000											43	350	860	1198.97	0.45977	19.5402	330	0.280533	98.1867	0.128981	5.48169	92.5761
1200	330	44	350	350	15006250000											44	350	880	1198.92	0.45977	19.5402	330	0.280575	98.2011	0.129	5.48249	92.5896
1200	330	45	350	350	15006250000											45	350	900	1198.87	0.45977	19.5402	330	0.280617	98.2158	0.129019	5.48331	92.6035
1200	330	46	350	350	15006250000											46	350	920	1198.82	0.45977	19.5402	330	0.280659	98.2308	0.129039	5.48415	92.6176
1200	330	47	350	350	15006250000											47	350	940	1198.77	0.45977	19.5402	330	0.280703	98.2462	0.129059	5.48501	92.6321
1200	330	48	350	350	15006250000											48	350	960	1198.72	0.45977	19.5402	330	0.280748	98.2619	0.12908	5.48588	92.6469
1200	330	49	350	350	15006250000											49	350	980	1198.66	0.45977	19.5402	330	0.280794	98.2779	0.129101	5.48678	92.662
1200	330	50	350	350	15006250000											50	350	1000	1198.61	0.45977	19.5402	330	0.280841	98.2942	0.129122	5.48769	92.6774
1200	330	51	350	350	15006250000											51	350	1020	1198.55	0.45977	19.5402	330	0.280888	98.3109	0.129144	5.48862	92.6932
1200	330	52	350	350	15006250000											52	350	1040	1198.49	0.45977	19.5402	330	0.280937	98.3279	0.129166	5.48957	92.7092
1200	330	53	350	350	15006250000											53	350	1060	1198.44	0.45977	19.5402	330	0.280986	98.3453	0.129189	5.49054	92.7255
1200	330	54	350	350	15006250000											54	350	1080	1198.38	0.45977	19.5402	330	0.281037	98.3629	0.129212	5.49153	92.7422
1200	330	55	350	350	15006250000											55	350	1100	1198.32	0.45977	19.5402	330	0.281088	98.3809	0.129236	5.49253	92.7592
1200	330	56	350	350	15006250000											56	350	1120	1198.25	0.45977	19.5402	330	0.281141	98.3993	0.12926	5.49356	92.7765
1200	330	57	350	350	15006250000											57	350	1140	1198.19	0.45977	19.5402	330	0.281194	98.4179	0.129285	5.4946	92.7941
1200	330	58	350	350	15006250000											58	350	1160	1198.13	0.45977	19.5402	330	0.281248	98.4369	0.12931	5.49566	92.812
1200	330	59	350	350	15006250000											59	350	1180	1198.06	0.45977	19.5402	330	0.281304	98.4563	0.129335	5.49674	92.8302
1200	330	60	350	350	15006250000											60	350	1200	1198	0.45977	19.5402	330	0.28136	98.4759	0.129361	5.49783	92.8487
1200	330	61	350	350	15006250000											61	350	1220	1197.93	0.45977	19.5402	330	0.281417	98.4959	0.129387	5.49895	92.8676
1200	330	62	350	350	15006250000											62	350	1240	1197.86	0.45977	19.5402	330	0.281475	98.5162	0.129414	5.50008	92.8867
1200	330	63	350	350	15006250000											63	350	1260	1197.79	0.45977	19.5402	330	0.281534	98.5368	0.129441	5.50124	92.9062
1200	330	64	350	350	15006250000											64	350	1280	1197.72	0.45977	19.5402	330	0.281594	98.5578	0.129468	5.50241	92.9259
1200	330	65	350	350	15006250000											65	350	1300	1197.65	0.45977	19.5402	330	0.281655	98.5791	0.129496	5.5036	92.946
1200	330	66	350	350	15006250000											66	350	1320	1197.57	0.45977	19.5402	330	0.281716	98.6008	0.129525	5.5048	92.9664
1200	330	67	350	350	15006250000											67	350	1340	1197.5	0.45977	19.5402	330	0.281779	98.6227	0.129554	5.50603	92.9871
1200	330	68	350	350	15006250000											68	350	1360	1197.43	0.45977	19.5402	330	0.281843	98.645	0.129583	5.50728	93.0082
1200	330	69	350	350	15006250000											69	350	1380	1197.35	0.45977	19.5402	330	0.281908	98.6676	0.129613	5.50854	93.0295
1200	330	70	350	350	15006250000											70	350	1400	1197.27	0.45977	19.5402	330	0.281973	98.6906	0.129643	5.50982	93.0511
1200	330	71	350	350	15006250000											71	350	1420	1197.19	0.45977	19.5402	330	0.28204	98.7139	0.129673	5.51112	93.0731
1200	330	72	350	350	15006250000											72	350	1440	1197.11	0.45977	19.5402	330	0.282107	98.7375	0.129704	5.51244	93.0954
1200	330	73	350	350	15006250000											73	350	1460	1197.03	0.45977	19.5402	330	0.282176	98.7615	0.129736	5.51378	93.1179
1200	330	74	350	350	15006250000											74	350	1480	1196.95	0.45977	19.5402	330	0.282245	98.7857	0.129768	5.51513	93.1408
1200	330	75	350	350	15006250000											75	350	1500	1196.87	0.45977	19.5402	330	0.282315	98.8103	0.1298	5.5165	93.164
1200	330	76	350	350	15006250000											76	350	1520	1196.78	0.45977	19.5402	330	0.282387	98.8353	0.129833	5.5179	93.1875
1200	330	77	350	350	15006250000											77	350	1540	1196.7	0.45977	19.5402	330	0.282459	98.8605	0.129866	5.51931	93.2114
1200	330	78	350	350	15006250000											78	350	1560	1196.61	0.45977	19.5402	330	0.282532	98.8861	0.1299	5.52074	93.2355
1200	330	79	350	350	15006250000											79	350	1580	1196.53	0.45977	19.5402	330	0.282606	98.9121	0.129934	5.52218	93.26
1200	330	80	350	350	15006250000											80	350	1600	1196.44	0.45977	19.5402	330	0.282681	98.9383	0.129968	5.52365	93.2847
1200	330	81	350	350	15006250000											81	350	1620	1196.35	0.45977	19.5402	330	0.282757	98.9649	0.130003	5.52514	93.3098
1200	330	82	350	350	15006250000											82	350	1640	1196.26	0.45977	19.5402	330	0.282834	98.9918	0.130039	5.52664	93.3352
1200	330	83	350	350	15006250000											83	350	1660	1196.16	0.45977	19.5402	330	0.282912	99.0191	0.130074	5.52816	93.3609
1200	330	84	350	350	15006250000											84	350	1680	1196.07	0.45977	19.5402	330	0.28299	99.0467	0.130111	5.5297	93.3869
1200	330	85	350	350	15006250000											85	350	1700	1195.98	0.45977	19.5402	330	0.28307	99.0746	0.130147	5.53126	93.4132
1200	330	86	350	350	15006250000											86	350	1720	1195.88	0.45977	19.5402	330	0.283151	99.1028	0.130184	5.53283	93.4398
1200	330	87	350	350	15006250000											87	350	1740	1195.79	0.45977	19.5402	330	0.283233	99.1314	0.130222	5.53443	93.4667
1200	330	88	350	350	15006250000											88	350	1760	1195.69	0.45977	19.5402	330	0.283315	99.1603	0.13026	5.53604	93.494
1200	330	89	350	350	15006250000											89	350	1780	1195.59	0.45977	19.5402	330	0.283399	99.1895	0.130298	5.53767	93.5216
1200	330	90	350	350	15006250000											90	350	1800	1195.49	0.45977	19.5402	330	0.283483	99.2191	0.130337	5.53933	93.5494
1200	330	91	350	350	15006250000											91	350	1820	1195.39	0.45977	19.5402	330	0.283569	99.249	0.130376	5.54099	93.5776
1200	330	92	350	350	15006250000											92	350	1840	1195.29	0.45977	19.5402	330	0.283655	99.2792	0.130416	5.54268	93.6061
1200	330	93	350	350	15006250000											93	350	1860	1195.18	0.45977	19.5402	330	0.283742	99.3098	0.130456	5.54439	93.6349
1200	330	94	350	350	15006250000											94	350	1880	1195.08	0.45977	19.5402	330	0.28383	99.3406	0.130497	5.54611	93.664
1200	330	95	350	350	15006250000											95	350	1900	1194.97	0.45977	19.5402	330	0.28392	99.3719	0.130538	5.54785	93.6935
1200	330	96	350	350	15006250000											96	350	1920	1194.87	0.45977	19.5402	330	0.28401	99.4034	0.130579	5.54962	93.7232
1200	330	97	350	350	15006250000											97	350	1940	1194.76	0.45977	19.5402	330	0.284101	99.4353	0.130621	5.55139	93.7533
1200	330	98	350	350	15006250000											98	350	1960	1194.65	0.45977	19.5402	330	0.284193	99.4675	0.130663	5.55319	93.7836
1200	330	99	350	350	15006250000											99	350	1980	1194.54	0.45977	19.5402	330	0.284286	99.5	0.130706	5.55501	93.8143
1200	330	100	350	350	15006250000											100	350	2000	1194.43	0.45977	19.5402	330	0.28438	99.5329	0.130749	5.55684	93.8453
1200	330	101	350	350	15006250000											101	350	2020	1194.32	0.45977	19.5402	330	0.284475	99.5661	0.130793	5.5587	93.8766
1200	330	102	350	350	15006250000											102	350	2040	1194.21	0.45977	19.5402	330	0.28457	99.5996	0.130837	5.56057	93.9082
1200	330	103	350	350	15006250000											103	350	2060	1194.09	0.45977	19.5402	330	0.284667	99.6335	0.130881	5.56246	93.9401
1200	330	104	350	350	15006250000											104	350	2080	1193.98	0.45977	19.5402	330	0.284765	99.6676	0.130926	5.56437	93.9724
1200	330	105	350	350	15006250000											105	350	2100	1193.86	0.45977	19.5402	330	0.284863	99.7022	0.130972	5.56629	94.0049
1200	330	106	350	350	15006250000											106	350	2120	1193.74	0.45977	19.5402	330	0.284963	99.737	0.131017	5.56824	94.0378
1200	330	107	350	350	15006250000											107	350	2140	1193.63	0.45977	19.5402	330	0.285063	99.7722	0.131064	5.5702	94.0709
1200	330	108	350	350	15006250000											108	350	2160	1193.51	0.45977	19.5402	330	0.285165	99.8077	0.13111	5.57219	94.1044
1200	330	109	350	350	15006250000											109	350	2180	1193.38	0.45977	19.5402	330	0.285267	99.8435	0.131157	5.57419	94.1382
1200	330	110	350	350	15006250000											110	350	2200	1193.26	0.45977	19.5402	330	0.285371	99.8797	0.131205	5.57621	94.1723
1200	330	111	350	350	15006250000											111	350	2220	1193.14	0.45977	19.5402	330	0.285475	99.9162	0.131253	5.57824	94.2067
1200	330	112	350	350	15006250000											112	350	2240	1193.02	0.45977	19.5402	330	0.28558	99.953	0.131301	5.5803	94.2414
1200	330	113	350	350	15006250000											113	350	2260	1192.89	0.45977	19.5402	330	0.285686	99.9902	0.13135	5.58238	94.2765
1200	330	114	350	350	15006250000											114	350	2280	1192.76	0.45977	19.5402	330	0.285793	100.028	0.131399	5.58447	94.3118
1200	330	115	350	350	15006250000											115	350	2300	1192.64	0.45977	19.5402	330	0.285901	100.065	0.131449	5.58658	94.3475
1200	330	116	350	350	15006250000											116	350	2320	1192.51	0.45977	19.5402	330	0.28601	100.104	0.131499	5.58871	94.3834
1200	330	117	350	350	15006250000											117	350	2340	1192.38	0.45977	19.5402	330	0.28612	100.142	0.13155	5.59086	94.4197
1200	330	118	350	350	15006250000											118	350	2360	1192.25	0.45977	19.5402	330	0.286231	100.181	0.131601	5.59302	94.4563
1200	330	119	350	350	15006250000											119	350	2380	1192.12	0.45977	19.5402	330	0.286343	100.22	0.131652	5.59521	94.4932
1200	330	120	350	350	15006250000											120	350	2400	1191.98	0.45977	19.5402	330	0.286456	100.26	0.131704	5.59741	94.5304
1200	330	121	350	350	15006250000											121	350	2420	1191.85	0.45977	19.5402	330	0.28657	100.299	0.131756	5.59964	94.568
1200	330	122	350	350	15006250000											122	350	2440	1191.71	0.45977	19.5402	330	0.286684	100.339	0.131809	5.60188	94.6058
1200	330	123	350	350	15006250000											123	350	2460	1191.58	0.45977	19.5402	330	0.2868	100.38	0.131862	5.60414	94.644
1200	330	124	350	350	15006250000											124	350	2480	1191.44	0.45977	19.5402	330	0.286916	100.421	0.131916	5.60641	94.6824
1200	330	125	350	350	15006250000											125	350	2500	1191.3	0.45977	19.5402	330	0.287034	100.462	0.13197	5.60871	94.7212
1200	330	126	350	350	15006250000											126	350	2520	1191.16	0.45977	19.5402	330	0.287152	100.503	0.132024	5.61102	94.7603
1200	330	127	350	350	15006250000											127	350	2540	1191.02	0.45977	19.5402	330	0.287272	100.545	0.132079	5.61336	94.7997
1200	330	128	350	350	15006250000											128	350	2560	1190.88	0.45977	19.5402	330	0.287392	100.587	0.132134	5.61571	94.8394
1200	330	129	350	350	15006250000											129	350	2580	1190.73	0.45977	19.5402	330	0.287513	100.63	0.13219	5.61808	94.8794
1200	330	130	350	350	15006250000											130	350	2600	1190.59	0.45977	19.5402	330	0.287636	100.672	0.132246	5.62046	94.9197
1200	330	131	350	350	15006250000											131	350	2620	1190.44	0.45977	19.5402	330	0.287759	100.716	0.132303	5.62287	94.9604
1200	330	132	350	350	15006250000											132	350	2640	1190.3	0.45977	19.5402	330	0.287883	100.759	0.13236	5.6253	95.0013
1200	330	133	350	350	15006250000											133	350	2660	1190.15	0.45977	19.5402	330	0.288008	100.803	0.132417	5.62774	95.0426
1200	330	134	350	350	15006250000											134	350	2680	1190	0.45977	19.5402	330	0.288134	100.847	0.132475	5.6302	95.0842
1200	330	135	350	350	15006250000											135	350	2700	1189.85	0.45977	19.5402	330	0.288261	100.891	0.132534	5.63268	95.126
1200	330	136	350	350	15006250000											136	350	2720	1189.7	0.45977	19.5402	330	0.288389	100.936	0.132592	5.63518	95.1682
1200	330	137	350	350	15006250000											137	350	2740	1189.55	0.45977	19.5402	330	0.288517	100.981	0.132652	5.6377	95.2108
1200	330	138	350	350	15006250000											138	350	2760	1189.4	0.45977	19.5402	330	0.288647	101.027	0.132711	5.64023	95.2536
1200	330	139	350	350	15006250000											139	350	2780	1189.24	0.45977	19.5402	330	0.288778	101.072	0.132771	5.64279	95.2967
1200	330	140	350	350	15006250000											140	350	2800	1189.09	0.45977	19.5402	330	0.28891	101.118	0.132832	5.64536	95.3402
1200	330	141	350	350	15006250000											141	350	2820	1188.93	0.45977	19.5402	330	0.289042	101.165	0.132893	5.64795	95.3839
1200	330	142	350	350	15006250000											142	350	2840	1188.77	0.45977	19.5402	330	0.289176	101.211	0.132954	5.65056	95.428
1200	330	143	350	350	15006250000											143	350	2860	1188.61	0.45977	19.5402	330	0.28931	101.259	0.133016	5.65319	95.4724
1200	330	144	350	350	15006250000											144	350	2880	1188.45	0.45977	19.5402	330	0.289446	101.306	0.133078	5.65583	95.517
1200	330	145	350	350	15006250000											145	350	2900	1188.29	0.45977	19.5402	330	0.289582	101.354	0.133141	5.6585	95.562
1200	330	146	350	350	15006250000											146	350	2920	1188.13	0.45977	19.5402	330	0.289719	101.402	0.133204	5.66118	95.6074
1200	330	147	350	350	15006250000											147	350	2940	1187.97	0.45977	19.5402	330	0.289858	101.45	0.133268	5.66388	95.653
1200	330	148	350	350	15006250000											148	350	2960	1187.8	0.45977	19.5402	330	0.289997	101.499	0.133332	5.6666	95.6989
1200	330	149	350	350	15006250000											149	350	2980	1187.64	0.45977	19.5402	330	0.290137	101.548	0.133396	5.66934	95.7452
1200	330	150	350	350	15006250000											150	350	3000	1187.47	0.45977	19.5402	330	0.290278	101.597	0.133461	5.6721	95.7917
1200	330	151	350	350	15006250000											151	350	3020	1187.3	0.45977	19.5402	330	0.29042	101.647	0.133526	5.67487	95.8386
1200	330	152	350	350	15006250000											152	350	3040	1187.14	0.45977	19.5402	330	0.290563	101.697	0.133592	5.67767	95.8858
1200	330	153	350	350	15006250000											153	350	3060	1186.97	0.45977	19.5402	330	0.290707	101.747	0.133658	5.68048	95.9333
1200	330	154	350	350	15006250000											154	350	3080	1186.79	0.45977	19.5402	330	0.290852	101.798	0.133725	5.68331	95.9811
1200	330	155	350	350	15006250000											155	350	3100	1186.62	0.45977	19.5402	330	0.290998	101.849	0.133792	5.68616	96.0292
1200	330	156	350	350	15006250000											156	350	3120	1186.45	0.45977	19.5402	330	0.291144	101.901	0.133859	5.68903	96.0776
1200	330	157	350	350	15006250000											157	350	3140	1186.28	0.45977	19.5402	330	0.291292	101.952	0.133927	5.69191	96.1264
1200	330	158	350	350	15006250000											158	350	3160	1186.1	0.45977	19.5402	330	0.291441	102.004	0.133996	5.69482	96.1754
1200	330	159	350	350	15006250000											159	350	3180	1185.92	0.45977	19.5402	330	0.29159	102.057	0.134064	5.69774	96.2248
1200	330	160	350	350	15006250000											160	350	3200	1185.75	0.45977	19.5402	330	0.291741	102.109	0.134134	5.70068	96.2744
1200	330	161	350	350	15006250000											161	350	3220	1185.57	0.45977	19.5402	330	0.291892	102.162	0.134203	5.70364	96.3244
1200	330	162	350	350	15006250000											162	350	3240	1185.39	0.45977	19.5402	330	0.292045	102.216	0.134273	5.70662	96.3747
1200	330	163	350	350	15006250000											163	350	3260	1185.21	0.45977	19.5402	330	0.292198	102.269	0.134344	5.70962	96.4253
1200	330	164	350	350	15006250000											164	350	3280	1185.02	0.45977	19.5402	330	0.292352	102.323	0.134415	5.71263	96.4763
1200	330	165	350	350	15006250000											165	350	3300	1184.84	0.45977	19.5402	330	0.292508	102.378	0.134486	5.71566	96.5275
1200	330	166	350	350	15006250000											166	350	3320	1184.66	0.45977	19.5402	330	0.292664	102.432	0.134558	5.71872	96.579
1200	330	167	350	350	15006250000											167	350	3340	1184.47	0.45977	19.5402	330	0.292821	102.487	0.13463	5.72179	96.6309
1200	330	168	350	350	15006250000											168	350	3360	1184.28	0.45977	19.5402	330	0.292979	102.543	0.134703	5.72488	96.683
1200	330	169	350	350	15006250000											169	350	3380	1184.1	0.45977	19.5402	330	0.293138	102.598	0.134776	5.72798	96.7355
1200	330	170	350	350	15006250000											170	350	3400	1183.91	0.45977	19.5402	330	0.293298	102.654	0.13485	5.73111	96.7883
1200	330	171	350	350	15006250000											171	350	3420	1183.72	0.45977	19.5402	330	0.293459	102.711	0.134924	5.73425	96.8414
1200	330	172	350	350	15006250000											172	350	3440	1183.53	0.45977	19.5402	330	0.293621	102.767	0.134998	5.73742	96.8948
1200	330	173	350	350	15006250000											173	350	3460	1183.34	0.45977	19.5402	330	0.293783	102.824	0.135073	5.7406	96.9485
1200	330	174	350	350	15006250000											174	350	3480	1183.14	0.45977	19.5402	330	0.293947	102.882	0.135148	5.7438	97.0026
1200	330	175	350	350	15006250000											175	350	3500	1182.95	0.45977	19.5402	330	0.294112	102.939	0.135224	5.74701	97.0569
1200	330	176	350	350	15006250000											176	350	3520	1182.75	0.45977	19.5402	330	0.294277	102.997	0.1353	5.75025	97.1116
1200	330	177	350	350	15006250000											177	350	3540	1182.56	0.45977	19.5402	330	0.294444	103.055	0.135377	5.7535	97.1665
1200	330	178	350	350	15006250000											178	350	3560	1182.36	0.45977	19.5402	330	0.294612	103.114	0.135454	5.75678	97.2218
1200	330	179	350	350	15006250000											179	350	3580	1182.16	0.45977	19.5402	330	0.29478	103.173	0.135531	5.76007	97.2774
1200	330	180	350	350	15006250000											180	350	3600	1181.96	0.45977	19.5402	330	0.294949	103.232	0.135609	5.76338	97.3333
1200	330	181	350	350	15006250000											181	350	3620	1181.76	0.45977	19.5402	330	0.29512	103.292	0.135687	5.76671	97.3895
1200	330	182	350	350	15006250000											182	350	3640	1181.56	0.45977	19.5402	330	0.295291	103.352	0.135766	5.77006	97.446
1200	330	183	350	350	15006250000											183	350	3660	1181.35	0.45977	19.5402	330	0.295463	103.412	0.135845	5.77342	97.5029
1200	330	184	350	350	15006250000											184	350	3680	1181.15	0.45977	19.5402	330	0.295636	103.473	0.135925	5.7768	97.56
1200	330	185	350	350	15006250000											185	350	3700	1180.94	0.45977	19.5402	330	0.295811	103.534	0.136005	5.78021	97.6175
1200	330	186	350	350	15006250000											186	350	3720	1180.74	0.45977	19.5402	330	0.295986	103.595	0.136085	5.78363	97.6753
1200	330	187	350	350	15006250000											187	350	3740	1180.53	0.45977	19.5402	330	0.296162	103.657	0.136166	5.78707	97.7333
1200	330	188	350	350	15006250000											188	350	3760	1180.32	0.45977	19.5402	330	0.296339	103.719	0.136248	5.79052	97.7917
1200	330	189	350	350	15006250000											189	350	3780	1180.11	0.45977	19.5402	330	0.296516	103.781	0.136329	5.794	97.8504
1200	330	190	350	350	15006250000											190	350	3800	1179.9	0.45977	19.5402	330	0.296695	103.843	0.136412	5.79749	97.9095
1200	330	191	350	350	15006250000											191	350	3820	1179.69	0.45977	19.5402	330	0.296875	103.906	0.136494	5.80101	97.9688
1200	330	192	350	350	15006250000											192	350	3840	1179.47	0.45977	19.5402	330	0.297056	103.97	0.136577	5.80454	98.0284
1200	330	193	350	350	15006250000											193	350	3860	1179.26	0.45977	19.5402	330	0.297237	104.033	0.136661	5.80809	98.0884
1200	330	194	350	350	15006250000											194	350	3880	1179.04	0.45977	19.5402	330	0.29742	104.097	0.136745	5.81166	98.1486
1200	330	195	350	350	15006250000											195	350	3900	1178.83	0.45977	19.5402	330	0.297604	104.161	0.136829	5.81524	98.2092
1200	330	196	350	350	15006250000											196	350	3920	1178.61	0.45977	19.5402	330	0.297788	104.226	0.136914	5.81885	98.2701
1200	330	197	350	350	15006250000											197	350	3940	1178.39	0.45977	19.5402	330	0.297974	104.291	0.136999	5.82247	98.3313
1200	330	198	350	350	15006250000											198	350	3960	1178.17	0.45977	19.5402	330	0.29816	104.356	0.137085	5.82611	98.3928
1200	330	199	350	350	15006250000											199	350	3980	1177.95	0.45977	19.5402	330	0.298347	104.422	0.137171	5.82978	98.4546
1200	330	200	350	350	15006250000											200	350	4000	1177.73	0.45977	19.5402	330	0.298536	104.487	0.137258	5.83345	98.5167
1200	330	201	350	350	15006250000											201	350	4020	1177.5	0.45977	19.5402	330	0.298725	104.554	0.137345	5.83715	98.5792
1200	330	202	350	350	15006250000											202	350	4040	1177.28	0.45977	19.5402	330	0.298915	104.62	0.137432	5.84087	98.6419
1200	330	203	350	350	15006250000											203	350	4060	1177.05	0.45977	19.5402	330	0.299106	104.687	0.13752	5.8446	98.705
1200	330	204	350	350	15006250000											204	350	4080	1176.83	0.45977	19.5402	330	0.299298	104.754	0.137608	5.84835	98.7684
1200	330	205	350	350	15006250000											205	350	4100	1176.6	0.45977	19.5402	330	0.299491	104.822	0.137697	5.85213	98.8321
1200	330	206	350	350	15006250000											206	350	4120	1176.37	0.45977	19.5402	330	0.299685	104.89	0.137786	5.85591	98.8961
1200	330	207	350	350	15006250000											207	350	4140	1176.14	0.45977	19.5402	330	0.29988	104.958	0.137876	5.85972	98.9604
1200	330	208	350	350	15006250000											208	350	4160	1175.91	0.45977	19.5402	330	0.300076	105.027	0.137966	5.86355	99.025
1200	330	209	350	350	15006250000											209	350	4180	1175.68	0.45977	19.5402	330	0.300273	105.095	0.138056	5.86739	99.0899
1200	330	210	350	350	15006250000											210	350	4200	1175.45	0.45977	19.5402	330	0.30047	105.165	0.138147	5.87126	99.1552
1200	330	211	350	350	15006250000											211	350	4220	1175.21	0.45977	19.5402	330	0.300669	105.234	0.138239	5.87514	99.2207
1200	330	212	350	350	15006250000											212	350	4240	1174.98	0.45977	19.5402	330	0.300868	105.304	0.13833	5.87904	99.2866
1200	330	213	350	350	15006250000											213	350	4260	1174.74	0.45977	19.5402	330	0.301069	105.374	0.138423	5.88296	99.3528
1200	330	214	350	350	15006250000											214	350	4280	1174.5	0.45977	19.5402	330	0.301271	105.445	0.138515	5.8869	99.4193
1200	330	215	350	350	15006250000											215	350	4300	1174.26	0.45977	19.5402	330	0.301473	105.516	0.138608	5.89085	99.4861
1200	330	216	350	350	15006250000											216	350	4320	1174.02	0.45977	19.5402	330	0.301676	105.587	0.138702	5.89482	99.5532
1200	330	217	350	350	15006250000											217	350	4340	1173.78	0.45977	19.5402	330	0.301881	105.658	0.138796	5.89882	99.6206
1200	330	218	350	350	15006250000											218	350	4360	1173.54	0.45977	19.5402	330	0.302086	105.73	0.13889	5.90283	99.6883
1200	330	219	350	350	15006250000											219	350	4380	1173.3	0.45977	19.5402	330	0.302292	105.802	0.138985	5.90686	99.7564
1200	330	220	350	350	15006250000											220	350	4400	1173.05	0.45977	19.5402	330	0.302499	105.875	0.13908	5.9109	99.8248
1200	330	221	350	350	15006250000											221	350	4420	1172.81	0.45977	19.5402	330	0.302707	105.948	0.139176	5.91497	99.8934
1200	330	222	350	350	15006250000											222	350	4440	1172.56	0.45977	19.5402	330	0.302916	106.021	0.139272	5.91906	99.9624
1200	330	223	350	350	15006250000											223	350	4460	1172.31	0.45977	19.5402	330	0.303126	106.094	0.139368	5.92316	100.032
1200	330	224	350	350	15006250000											224	350	4480	1172.06	0.45977	19.5402	330	0.303337	106.168	0.139465	5.92728	100.101
1200	330	225	350	350	15006250000											225	350	4500	1171.81	0.45977	19.5402	330	0.303549	106.242	0.139563	5.93142	100.171
1200	330	226	350	350	15006250000											226	350	4520	1171.56	0.45977	19.5402	330	0.303762	106.317	0.139661	5.93558	100.241
1200	330	227	350	350	15006250000											227	350	4540	1171.31	0.45977	19.5402	330	0.303976	106.392	0.139759	5.93976	100.312
1200	330	228	350	350	15006250000											228	350	4560	1171.06	0.45977	19.5402	330	0.30419	106.467	0.139858	5.94395	100.383
1200	330	229	350	350	15006250000											229	350	4580	1170.8	0.45977	19.5402	330	0.304406	106.542	0.139957	5.94816	100.454
1200	330	230	350	350	15006250000											230	350	4600	1170.55	0.45977	19.5402	330	0.304623	106.618	0.140056	5.9524	100.525
1200	330	231	350	350	15006250000											231	350	4620	1170.29	0.45977	19.5402	330	0.30484	106.694	0.140156	5.95665	100.597
1200	330	232	350	350	15006250000											232	350	4640	1170.03	0.45977	19.5402	330	0.305059	106.771	0.140257	5.96092	100.669
1200	330	233	350	350	15006250000											233	350	4660	1169.77	0.45977	19.5402	330	0.305278	106.847	0.140358	5.9652	100.742
1200	330	234	350	350	15006250000											234	350	4680	1169.51	0.45977	19.5402	330	0.305498	106.924	0.140459	5.96951	100.814
1200	330	235	350	350	15006250000											235	350	4700	1169.25	0.45977	19.5402	330	0.30572	107.002	0.140561	5.97383	100.888
1200	330	236	350	350	15006250000											236	350	4720	1168.99	0.45977	19.5402	330	0.305942	107.08	0.140663	5.97818	100.961
1200	330	237	350	350	15006250000											237	350	4740	1168.73	0.45977	19.5402	330	0.306165	107.158	0.140766	5.98254	101.035
1200	330	238	350	350	15006250000											238	350	4760	1168.46	0.45977	19.5402	330	0.306389	107.236	0.140869	5.98692	101.108
1200	330	239	350	350	15006250000											239	350	4780	1168.2	0.45977	19.5402	330	0.306614	107.315	0.140972	5.99132	101.183
1200	330	240	350	350	15006250000											240	350	4800	1167.93	0.45977	19.5402	330	0.30684	107.394	0.141076	5.99573	101.257
1200	330	241	350	350	15006250000											241	350	4820	1167.66	0.45977	19.5402	330	0.307067	107.474	0.14118	6.00017	101.332
1200	330	242	350	350	15006250000											242	350	4840	1167.39	0.45977	19.5402	330	0.307295	107.553	0.141285	6.00462	101.407
1200	330	243	350	350	15006250000											243	350	4860	1167.12	0.45977	19.5402	330	0.307524	107.633	0.14139	6.00909	101.483
1200	330	244	350	350	15006250000											244	350	4880	1166.85	0.45977	19.5402	330	0.307754	107.714	0.141496	6.01358	101.559
1200	330	245	350	350	15006250000											245	350	4900	1166.58	0.45977	19.5402	330	0.307985	107.795	0.141602	6.01809	101.635
1200	330	246	350	350	15006250000											246	350	4920	1166.3	0.45977	19.5402	330	0.308216	107.876	0.141709	6.02262	101.711
1200	330	247	350	350	15006250000											247	350	4940	1166.03	0.45977	19.5402	330	0.308449	107.957	0.141816	6.02716	101.788
1200	330	248	350	350	15006250000											248	350	4960	1165.75	0.45977	19.5402	330	0.308683	108.039	0.141923	6.03173	101.865
1200	330	249	350	350	15006250000											249	350	4980	1165.48	0.45977	19.5402	330	0.308917	108.121	0.142031	6.03631	101.943
1200	330	250	350	350	15006250000											250	350	5000	1165.2	0.45977	19.5402	330	0.309153	108.203	0.142139	6.04091	102.02
1200	330	251	350	350	15006250000											251	350	5020	1164.92	0.45977	19.5402	330	0.309389	108.286	0.142248	6.04553	102.098
1200	330	252	350	350	15006250000											252	350	5040	1164.64	0.45977	19.5402	330	0.309626	108.369	0.142357	6.05017	102.177
1200	330	253	350	350	15006250000											253	350	5060	1164.36	0.45977	19.5402	330	0.309865	108.453	0.142466	6.05483	102.255
1200	330	254	350	350	15006250000											254	350	5080	1164.08	0.45977	19.5402	330	0.310104	108.536	0.142576	6.0595	102.334
1200	330	255	350	350	15006250000											255	350	5100	1163.79	0.45977	19.5402	330	0.310344	108.62	0.142687	6.06419	102.414
1200	330	256	350	350	15006250000											256	350	5120	1163.51	0.45977	19.5402	330	0.310585	108.705	0.142798	6.0689	102.493
1200	330	257	350	350	15006250000											257	350	5140	1163.22	0.45977	19.5402	330	0.310827	108.79	0.142909	6.07363	102.573
1200	330	258	350	350	15006250000											258	350	5160	1162.94	0.45977	19.5402	330	0.31107	108.875	0.143021	6.07838	102.653
1200	330	259	350	350	15006250000											259	350	5180	1162.65	0.45977	19.5402	330	0.311314	108.96	0.143133	6.08315	102.734
1200	330	260	350	350	15006250000											260	350	5200	1162.36	0.45977	19.5402	330	0.311559	109.046	0.143246	6.08794	102.814
1200	330	261	350	350	15006250000											261	350	5220	1162.07	0.45977	19.5402	330	0.311805	109.132	0.143359	6.09274	102.896
1200	330	262	350	350	15006250000											262	350	5240	1161.78	0.45977	19.5402	330	0.312052	109.218	0.143472	6.09756	102.977
1200	330	263	350	350	15006250000											263	350	5260	1161.49	0.45977	19.5402	330	0.312299	109.305	0.143586	6.1024	103.059
1200	330	264	350	350	15006250000											264	350	5280	1161.19	0.45977	19.5402	330	0.312548	109.392	0.1437	6.10726	103.141
1200	330	265	350	350	15006250000											265	350	5300	1160.9	0.45977	19.5402	330	0.312798	109.479	0.143815	6.11214	103.223
1200	330	266	350	350	15006250000											266	350	5320	1160.6	0.45977	19.5402	330	0.313048	109.567	0.14393	6.11703	103.306
1200	330	267	350	350	15006250000											267	350	5340	1160.31	0.45977	19.5402	330	0.3133	109.655	0.144046	6.12195	103.389
1200	330	268	350	350	15006250000											268	350	5360	1160.01	0.45977	19.5402	330	0.313552	109.743	0.144162	6.12688	103.472
1200	330	269	350	350	15006250000											269	350	5380	1159.71	0.45977	19.5402	330	0.313806	109.832	0.144278	6.13183	103.556
1200	330	270	350	350	15006250000											270	350	5400	1159.41	0.45977	19.5402	330	0.31406	109.921	0.144395	6.1368	103.64
1200	330	271	350	350	15006250000											271	350	5420	1159.11	0.45977	19.5402	330	0.314315	110.01	0.144513	6.14179	103.724
1200	330	272	350	350	15006250000											272	350	5440	1158.81	0.45977	19.5402	330	0.314571	110.1	0.144631	6.1468	103.809
1200	330	273	350	350	15006250000											273	350	5460	1158.5	0.45977	19.5402	330	0.314829	110.19	0.144749	6.15182	103.893
1200	330	274	350	350	15006250000											274	350	5480	1158.2	0.45977	19.5402	330	0.315087	110.28	0.144867	6.15687	103.979
1200	330	275	350	350	15006250000											275	350	5500	1157.89	0.45977	19.5402	330	0.315346	110.371	0.144987	6.16193	104.064
1200	330	276	350	350	15006250000											276	350	5520	1157.59	0.45977	19.5402	330	0.315606	110.462	0.145106	6.16701	104.15
1200	330	277	350	350	15006250000											277	350	5540	1157.28	0.45977	19.5402	330	0.315867	110.553	0.145226	6.17211	104.236
1200	330	278	350	350	15006250000											278	350	5560	1156.97	0.45977	19.5402	330	0.316129	110.645	0.145346	6.17723	104.322
1200	330	279	350	350	15006250000											279	350	5580	1156.66	0.45977	19.5402	330	0.316391	110.737	0.145467	6.18236	104.409
1200	330	280	350	350	15006250000											280	350	5600	1156.35	0.45977	19.5402	330	0.316655	110.829	0.145589	6.18752	104.496
1200	330	281	350	350	15006250000											281	350	5620	1156.03	0.45977	19.5402	330	0.31692	110.922	0.14571	6.19269	104.584
1200	330	282	350	350	15006250000											282	350	5640	1155.72	0.45977	19.5402	330	0.317186	111.015	0.145832	6.19788	104.671
1200	330	283	350	350	15006250000											283	350	5660	1155.41	0.45977	19.5402	330	0.317452	111.108	0.145955	6.20309	104.759
1200	330	284	350	350	15006250000											284	350	5680	1155.09	0.45977	19.5402	330	0.31772	111.202	0.146078	6.20832	104.848
1200	330	285	350	350	15006250000											285	350	5700	1154.77	0.45977	19.5402	330	0.317988	111.296	0.146201	6.21356	104.936
1200	330	286	350	350	15006250000											286	350	5720	1154.46	0.45977	19.5402	330	0.318258	111.39	0.146325	6.21883	105.025
1200	330	287	350	350	15006250000											287	350	5740	1154.14	0.45977	19.5402	330	0.318528	111.485	0.14645	6.22411	105.114
1200	330	288	350	350	15006250000											288	350	5760	1153.82	0.45977	19.5402	330	0.318799	111.58	0.146574	6.22941	105.204
1200	330	289	350	350	15006250000											289	350	5780	1153.5	0.45977	19.5402	330	0.319072	111.675	0.1467	6.23473	105.294
1200	330	290	350	350	15006250000											290	350	5800	1153.17	0.45977	19.5402	330	0.319345	111.771	0.146825	6.24007	105.384
1200	330	291	350	350	15006250000											291	350	5820	1152.85	0.45977	19.5402	330	0.319619	111.867	0.146951	6.24543	105.474
1200	330	292	350	350	15006250000											292	350	5840	1152.53	0.45977	19.5402	330	0.319894	111.963	0.147078	6.2508	105.565
1200	330	293	350	350	15006250000											293	350	5860	1152.2	0.45977	19.5402	330	0.32017	112.06	0.147205	6.2562	105.656
1200	330	294	350	350	15006250000											294	350	5880	1151.87	0.45977	19.5402	330	0.320447	112.156	0.147332	6.26161	105.748
1200	330	295	350	350	15006250000											295	350	5900	1151.54	0.45977	19.5402	330	0.320725	112.254	0.14746	6.26704	105.839
1200	330	296	350	350	15006250000											296	350	5920	1151.22	0.45977	19.5402	330	0.321004	112.351	0.147588	6.27249	105.931
1200	330	297	350	350	15006250000											297	350	5940	1150.89	0.45977	19.5402	330	0.321284	112.449	0.147717	6.27796	106.024
1200	330	298	350	350	15006250000											298	350	5960	1150.55	0.45977	19.5402	330	0.321564	112.548	0.147846	6.28344	106.116
1200	330	299	350	350	15006250000											299	350	5980	1150.22	0.45977	19.5402	330	0.321846	112.646	0.147975	6.28895	106.209
1200	330	300	350	350	15006250000											300	350	6000	1149.89	0.45977	19.5402	330	0.322129	112.745	0.148105	6.29447	106.303
1200	330	301	350	350	15006250000											301	350	6020	1149.55	0.45977	19.5402	330	0.322412	112.844	0.148236	6.30001	106.396
1200	330	302	350	350	15006250000											302	350	6040	1149.22	0.45977	19.5402	330	0.322697	112.944	0.148366	6.30557	106.49
1200	330	303	350	350	15006250000											303	350	6060	1148.88	0.45977	19.5402	330	0.322982	113.044	0.148498	6.31115	106.584
1200	330	304	350	350	15006250000											304	350	6080	1148.54	0.45977	19.5402	330	0.323269	113.144	0.148629	6.31675	106.679
1200	330	305	350	350	15006250000											305	350	6100	1148.2	0.45977	19.5402	330	0.323556	113.245	0.148761	6.32236	106.774
1200	330	306	350	350	15006250000											306	350	6120	1147.86	0.45977	19.5402	330	0.323845	113.346	0.148894	6.328	106.869
1200	330	307	350	350	15006250000											307	350	6140	1147.52	0.45977	19.5402	330	0.324134	113.447	0.149027	6.33365	106.964
1200	330	308	350	350	15006250000											308	350	6160	1147.18	0.45977	19.5402	330	0.324424	113.548	0.14916	6.33932	107.06
1200	330	309	350	350	15006250000											309	350	6180	1146.84	0.45977	19.5402	330	0.324715	113.65	0.149294	6.34501	107.156
1200	330	310	350	350	15006250000											310	350	6200	1146.49	0.45977	19.5402	330	0.325007	113.753	0.149429	6.35072	107.252
1200	330	311	350	350	15006250000											311	350	6220	1146.15	0.45977	19.5402	330	0.3253	113.855	0.149563	6.35644	107.349
1200	330	312	350	350	15006250000											312	350	6240	1145.8	0.45977	19.5402	330	0.325594	113.958	0.149698	6.36219	107.446
1200	330	313	350	350	15006250000											313	350	6260	1145.45	0.45977	19.5402	330	0.325889	114.061	0.149834	6.36795	107.543
1200	330	314	350	350	15006250000											314	350	6280	1145.1	0.45977	19.5402	330	0.326185	114.165	0.14997	6.37373	107.641
1200	330	315	350	350	15006250000											315	350	6300	1144.75	0.45977	19.5402	330	0.326482	114.269	0.150107	6.37953	107.739
1200	330	316	350	350	15006250000											316	350	6320	1144.4	0.45977	19.5402	330	0.32678	114.373	0.150243	6.38535	107.837
1200	330	317	350	350	15006250000											317	350	6340	1144.05	0.45977	19.5402	330	0.327078	114.477	0.150381	6.39118	107.936
1200	330	318	350	350	15006250000											318	350	6360	1143.69	0.45977	19.5402	330	0.327378	114.582	0.150519	6.39704	108.035
1200	330	319	350	350	15006250000											319	350	6380	1143.34	0.45977	19.5402	330	0.327678	114.687	0.150657	6.40291	108.134
1200	330	320	350	350	15006250000											320	350	6400	1142.98	0.45977	19.5402	330	0.32798	114.793	0.150795	6.4088	108.233
1200	330	321	350	350	15006250000											321	350	6420	1142.63	0.45977	19.5402	330	0.328282	114.899	0.150934	6.41471	108.333
1200	330	322	350	350	15006250000											322	350	6440	1142.27	0.45977	19.5402	330	0.328586	115.005	0.151074	6.42064	108.433
1200	330	323	350	350	15006250000											323	350	6460	1141.91	0.45977	19.5402	330	0.32889	115.112	0.151214	6.42659	108.534
1200	330	324	350	350	15006250000											324	350	6480	1141.55	0.45977	19.5402	330	0.329195	115.218	0.151354	6.43255	108.635
1200	330	325	350	350	15006250000											325	350	6500	1141.19	0.45977	19.5402	330	0.329502	115.326	0.151495	6.43854	108.736
1200	330	326	350	350	15006250000											326	350	6520	1140.83	0.45977	19.5402	330	0.329809	115.433	0.151636	6.44454	108.837
1200	330	327	350	350	15006250000											327	350	6540	1140.46	0.45977	19.5402	330	0.330117	115.541	0.151778	6.45056	108.939
1200	330	328	350	350	15006250000											328	350	6560	1140.1	0.45977	19.5402	330	0.330426	115.649	0.15192	6.4566	109.041
1200	330	329	350	350	15006250000											329	350	6580	1139.73	0.45977	19.5402	330	0.330736	115.758	0.152063	6.46266	109.143
1200	330	330	350	350	15006250000											330	350	6600	1139.36	0.45977	19.5402	330	0.331047	115.866	0.152206	6.46874	109.246
1200	330	331	350	350	15006250000											331	350	6620	1139	0.45977	19.5402	330	0.331359	115.976	0.152349	6.47483	109.348
1200	330	332	350	350	15006250000											332	350	6640	1138.63	0.45977	19.5402	330	0.331672	116.085	0.152493	6.48094	109.452
1200	330	333	350	350	15006250000											333	350	6660	1138.26	0.45977	19.5402	330	0.331986	116.195	0.152637	6.48707	109.555
1200	330	334	350	350	15006250000											334	350	6680	1137.89	0.45977	19.5402	330	0.3323	116.305	0.152782	6.49322	109.659
1200	330	335	350	350	15006250000											335	350	6700	1137.51	0.45977	19.5402	330	0.332616	116.416	0.152927	6.49939	109.763
1200	330	336	350	350	15006250000											336	350	6720	1137.14	0.45977	19.5402	330	0.332933	116.526	0.153072	6.50558	109.868
1200	330	337	350	350	15006250000											337	350	6740	1136.76	0.45977	19.5402	330	0.33325	116.638	0.153218	6.51179	109.973
1200	330	338	350	350	15006250000											338	350	6760	1136.39	0.45977	19.5402	330	0.333569	116.749	0.153365	6.51801	110.078
1200	330	339	350	350	15006250000											339	350	6780	1136.01	0.45977	19.5402	330	0.333888	116.861	0.153512	6.52425	110.183
1200	330	340	350	350	15006250000											340	350	6800	1135.63	0.45977	19.5402	330	0.334209	116.973	0.153659	6.53051	110.289
1200	330	341	350	350	15006250000											341	350	6820	1135.25	0.45977	19.5402	330	0.33453	117.085	0.153807	6.53679	110.395
1200	330	342	350	350	15006250000											342	350	6840	1134.87	0.45977	19.5402	330	0.334852	117.198	0.153955	6.54309	110.501
1200	330	343	350	350	15006250000											343	350	6860	1134.49	0.45977	19.5402	330	0.335175	117.311	0.154104	6.5494	110.608
1200	330	344	350	350	15006250000											344	350	6880	1134.11	0.45977	19.5402	330	0.3355	117.425	0.154253	6.55574	110.715
1200	330	345	350	350	15006250000											345	350	6900	1133.73	0.45977	19.5402	330	0.335825	117.539	0.154402	6.56209	110.822
1200	330	346	350	350	15006250000											346	350	6920	1133.34	0.45977	19.5402	330	0.336151	117.653	0.154552	6.56846	110.93
1200	330	347	350	350	15006250000											347	350	6940	1132.96	0.45977	19.5402	330	0.336478	117.767	0.154702	6.57485	111.038
1200	330	348	350	350	15006250000											348	350	6960	1132.57	0.45977	19.5402	330	0.336806	117.882	0.154853	6.58126	111.146
1200	330	349	350	350	15006250000											349	350	6980	1132.18	0.45977	19.5402	330	0.337135	117.997	0.155004	6.58769	111.254
1200	330	350	350	350	15006250000											350	350	7000	1131.79	0.45977	19.5402	330	0.337464	118.113	0.155156	6.59413	111.363
1200	330	351	350	350	15006250000											351	350	7020	1131.4	0.45977	19.5402	330	0.337795	118.228	0.155308	6.6006	111.472
1200	330	352	350	350	15006250000											352	350	7040	1131.01	0.45977	19.5402	330	0.338127	118.344	0.155461	6.60708	111.582
1200	330	353	350	350	15006250000											353	350	7060	1130.62	0.45977	19.5402	330	0.33846	118.461	0.155614	6.61358	111.692
1200	330	354	350	350	15006250000											354	350	7080	1130.22	0.45977	19.5402	330	0.338793	118.578	0.155767	6.6201	111.802
1200	330	355	350	350	15006250000											355	350	7100	1129.83	0.45977	19.5402	330	0.339128	118.695	0.155921	6.62663	111.912
1200	330	356	350	350	15006250000											356	350	7120	1129.43	0.45977	19.5402	330	0.339463	118.812	0.156075	6.63319	112.023
1200	330	357	350	350	15006250000											357	350	7140	1129.04	0.45977	19.5402	330	0.3398	118.93	0.15623	6.63976	112.134
1200	330	358	350	350	15006250000											358	350	7160	1128.64	0.45977	19.5402	330	0.340137	119.048	0.156385	6.64636	112.245
1200	330	359	350	350	15006250000											359	350	7180	1128.24	0.45977	19.5402	330	0.340475	119.166	0.15654	6.65297	112.357
1200	330	360	350	350	15006250000											360	350	7200	1127.84	0.45977	19.5402	330	0.340815	119.285	0.156696	6.6596	112.469
1200	330	361	350	350	15006250000											361	350	7220	1127.44	0.45977	19.5402	330	0.341155	119.404	0.156853	6.66624	112.581
1200	330	362	350	350	15006250000											362	350	7240	1127.03	0.45977	19.5402	330	0.341496	119.524	0.15701	6.67291	112.694
1200	330	363	350	350	15006250000											363	350	7260	1126.63	0.45977	19.5402	330	0.341838	119.643	0.157167	6.6796	112.807
1200	330	364	350	350	15006250000											364	350	7280	1126.23	0.45977	19.5402	330	0.342181	119.763	0.157325	6.6863	112.92
1200	330	365	350	350	15006250000											365	350	7300	1125.82	0.45977	19.5402	330	0.342525	119.884	0.157483	6.69302	113.033
1200	330	366	350	350	15006250000											366	350	7320	1125.41	0.45977	19.5402	330	0.34287	120.005	0.157641	6.69976	113.147
1200	330	367	350	350	15006250000											367	350	7340	1125.01	0.45977	19.5402	330	0.343216	120.126	0.1578	6.70652	113.261
1200	330	368	350	350	15006250000											368	350	7360	1124.6	0.45977	19.5402	330	0.343563	120.247	0.15796	6.7133	113.376
1200	330	369	350	350	15006250000											369	350	7380	1124.19	0.45977	19.5402	330	0.343911	120.369	0.15812	6.72009	113.49
1200	330	370	350	350	15006250000											370	350	7400	1123.77	0.45977	19.5402	330	0.344259	120.491	0.15828	6.7269	113.606
1200	330	371	350	350	15006250000											371	350	7420	1123.36	0.45977	19.5402	330	0.344609	120.613	0.158441	6.73374	113.721
1200	330	372	350	350	15006250000											372	350	7440	1122.95	0.45977	19.5402	330	0.34496	120.736	0.158602	6.74059	113.837
1200	330	373	350	350	15006250000											373	350	7460	1122.53	0.45977	19.5402	330	0.345311	120.859	0.158764	6.74746	113.953
1200	330	374	350	350	15006250000											374	350	7480	1122.12	0.45977	19.5402	330	0.345664	120.982	0.158926	6.75434	114.069
1200	330	375	350	350	15006250000											375	350	7500	1121.7	0.45977	19.5402	330	0.346017	121.106	0.159088	6.76125	114.186
1200	330	376	350	350	15006250000											376	350	7520	1121.28	0.45977	19.5402	330	0.346371	121.23	0.159251	6.76818	114.303
1200	330	377	350	350	15006250000											377	350	7540	1120.86	0.45977	19.5402	330	0.346727	121.354	0.159415	6.77512	114.42
1200	330	378	350	350	15006250000											378	350	7560	1120.44	0.45977	19.5402	330	0.347083	121.479	0.159578	6.78208	114.537
1200	330	379	350	350	15006250000											379	350	7580	1120.02	0.45977	19.5402	330	0.34744	121.604	0.159743	6.78906	114.655
1200	330	380	350	350	15006250000											380	350	7600	1119.6	0.45977	19.5402	330	0.347798	121.729	0.159907	6.79606	114.773
1200	330	381	350	350	15006250000											381	350	7620	1119.17	0.45977	19.5402	330	0.348157	121.855	0.160072	6.80307	114.892
1200	330	382	350	350	15006250000											382	350	7640	1118.75	0.45977	19.5402	330	0.348517	121.981	0.160238	6.81011	115.011
1200	330	383	350	350	15006250000											383	350	7660	1118.32	0.45977	19.5402	330	0.348878	122.107	0.160404	6.81716	115.13
1200	330	384	350	350	15006250000											384	350	7680	1117.9	0.45977	19.5402	330	0.34924	122.234	0.16057	6.82423	115.249
1200	330	385	350	350	15006250000											385	350	7700	1117.47	0.45977	19.5402	330	0.349603	122.361	0.160737	6.83133	115.369
1200	330	386	350	350	15006250000											386	350	7720	1117.04	0.45977	19.5402	330	0.349967	122.488	0.160904	6.83843	115.489
1200	330	387	350	350	15006250000											387	350	7740	1116.61	0.45977	19.5402	330	0.350332	122.616	0.161072	6.84556	115.609
1200	330	388	350	350	15006250000											388	350	7760	1116.18	0.45977	19.5402	330	0.350697	122.744	0.16124	6.85271	115.73
1200	330	389	350	350	15006250000											389	350	7780	1115.74	0.45977	19.5402	330	0.351064	122.872	0.161409	6.85987	115.851
1200	330	390	350	350	15006250000											390	350	7800	1115.31	0.45977	19.5402	330	0.351432	123.001	0.161578	6.86705	115.972
1200	330	391	350	350	15006250000											391	350	7820	1114.88	0.45977	19.5402	330	0.3518	123.13	0.161747	6.87426	116.094
1200	330	392	350	350	15006250000											392	350	7840	1114.44	0.45977	19.5402	330	0.35217	123.259	0.161917	6.88147	116.216
1200	330	393	350	350	15006250000											393	350	7860	1114	0.45977	19.5402	330	0.35254	123.389	0.162087	6.88871	116.338
1200	330	394	350	350	15006250000											394	350	7880	1113.56	0.45977	19.5402	330	0.352911	123.519	0.162258	6.89597	116.461
1200	330	395	350	350	15006250000											395	350	7900	1113.13	0.45977	19.5402	330	0.353284	123.649	0.162429	6.90324	116.584
1200	330	396	350	350	15006250000											396	350	7920	1112.68	0.45977	19.5402	330	0.353657	123.78	0.162601	6.91054	116.707
1200	330	397	350	350	15006250000											397	350	7940	1112.24	0.45977	19.5402	330	0.354031	123.911	0.162773	6.91785	116.83
1200	330	398	350	350	15006250000											398	350	7960	1111.8	0.45977	19.5402	330	0.354406	124.042	0.162945	6.92518	116.954
1200	330	399	350	350	15006250000											399	350	7980	1111.36	0.45977	19.5402	330	0.354782	124.174	0.163118	6.93253	117.078
1200	330	400	350	350	15006250000											400	350	8000	1110.91	0.45977	19.5402	330	0.355159	124.306	0.163292	6.93989	117.203
1200	330	401	350	350	15006250000											401	350	8020	1110.47	0.45977	19.5402	330	0.355537	124.438	0.163465	6.94728	117.327
1200	330	402	350	350	15006250000											402	350	8040	1110.02	0.45977	19.5402	330	0.355916	124.571	0.16364	6.95468	117.452
1200	330	403	350	350	15006250000											403	350	8060	1109.57	0.45977	19.5402	330	0.356296	124.704	0.163814	6.96211	117.578
1200	330	404	350	350	15006250000											404	350	8080	1109.12	0.45977	19.5402	330	0.356677	124.837	0.163989	6.96955	117.703
1200	330	405	350	350	15006250000											405	350	8100	1108.67	0.45977	19.5402	330	0.357059	124.971	0.164165	6.97701	117.829
1200	330	406	350	350	15006250000											406	350	8120	1108.22	0.45977	19.5402	330	0.357441	125.104	0.164341	6.98448	117.956
1200	330	407	350	350	15006250000											407	350	8140	1107.77	0.45977	19.5402	330	0.357825	125.239	0.164517	6.99198	118.082
1200	330	408	350	350	15006250000											408	350	8160	1107.31	0.45977	19.5402	330	0.358209	125.373	0.164694	6.9995	118.209
1200	330	409	350	350	15006250000											409	350	8180	1106.86	0.45977	19.5402	330	0.358595	125.508	0.164871	7.00703	118.336
1200	330	410	350	350	15006250000											410	350	8200	1106.4	0.45977	19.5402	330	0.358981	125.643	0.165049	7.01458	118.464
1200	330	411	350	350	15006250000											411	350	8220	1105.94	0.45977	19.5402	330	0.359369	125.779	0.165227	7.02215	118.592
1200	330	412	350	350	15006250000											412	350	8240	1105.49	0.45977	19.5402	330	0.359757	125.915	0.165406	7.02974	118.72
1200	330	413	350	350	15006250000											413	350	8260	1105.03	0.45977	19.5402	330	0.360146	126.051	0.165585	7.03734	118.848
1200	330	414	350	350	15006250000											414	350	8280	1104.57	0.45977	19.5402	330	0.360537	126.188	0.165764	7.04497	118.977
1200	330	415	350	350	15006250000											415	350	8300	1104.11	0.45977	19.5402	330	0.360928	126.325	0.165944	7.05261	119.106
1200	330	416	350	350	15006250000											416	350	8320	1103.64	0.45977	19.5402	330	0.36132	126.462	0.166124	7.06028	119.236
1200	330	417	350	350	15006250000											417	350	8340	1103.18	0.45977	19.5402	330	0.361713	126.6	0.166305	7.06796	119.365
1200	330	418	350	350	15006250000											418	350	8360	1102.71	0.45977	19.5402	330	0.362107	126.737	0.166486	7.07566	119.495
1200	330	419	350	350	15006250000											419	350	8380	1102.25	0.45977	19.5402	330	0.362502	126.876	0.166668	7.08337	119.626
1200	330	420	350	350	15006250000											420	350	8400	1101.78	0.45977	19.5402	330	0.362898	127.014	0.16685	7.09111	119.756
1200	330	421	350	350	15006250000											421	350	8420	1101.31	0.45977	19.5402	330	0.363295	127.153	0.167032	7.09886	119.887
1200	330	422	350	350	15006250000											422	350	8440	1100.84	0.45977	19.5402	330	0.363693	127.292	0.167215	7.10664	120.019
1200	330	423	350	350	15006250000											423	350	8460	1100.37	0.45977	19.5402	330	0.364091	127.432	0.167398	7.11443	120.15
1200	330	424	350	350	15006250000											424	350	8480	1099.9	0.45977	19.5402	330	0.364491	127.572	0.167582	7.12224	120.282
1200	330	425	350	350	15006250000											425	350	8500	1099.43	0.45977	19.5402	330	0.364892	127.712	0.167766	7.13006	120.414
1200	330	426	350	350	15006250000											426	350	8520	1098.95	0.45977	19.5402	330	0.365293	127.853	0.167951	7.13791	120.547
1200	330	427	350	350	15006250000											427	350	8540	1098.48	0.45977	19.5402	330	0.365696	127.993	0.168136	7.14578	120.68
1200	330	428	350	350	15006250000											428	350	8560	1098	0.45977	19.5402	330	0.366099	128.135	0.168321	7.15366	120.813
1200	330	429	350	350	15006250000											429	350	8580	1097.53	0.45977	19.5402	330	0.366503	128.276	0.168507	7.16156	120.946
1200	330	430	350	350	15006250000											430	350	8600	1097.05	0.45977	19.5402	330	0.366909	128.418	0.168694	7.16948	121.08
1200	330	431	350	350	15006250000											431	350	8620	1096.57	0.45977	19.5402	330	0.367315	128.56	0.16888	7.17742	121.214
1200	330	432	350	350	15006250000											432	350	8640	1096.09	0.45977	19.5402	330	0.367722	128.703	0.169068	7.18538	121.348
1200	330	433	350	350	15006250000											433	350	8660	1095.61	0.45977	19.5402	330	0.36813	128.846	0.169255	7.19335	121.483
1200	330	434	350	350	15006250000											434	350	8680	1095.12	0.45977	19.5402	330	0.36854	128.989	0.169443	7.20135	121.618
1200	330	435	350	350	15006250000											435	350	8700	1094.64	0.45977	19.5402	330	0.36895	129.132	0.169632	7.20936	121.753
1200	330	436	350	350	15006250000											436	350	8720	1094.15	0.45977	19.5402	330	0.369361	129.276	0.169821	7.21739	121.889
1200	330	437	350	350	15006250000											437	350	8740	1093.67	0.45977	19.5402	330	0.369772	129.42	0.17001	7.22544	122.025
1200	330	438	350	350	15006250000											438	350	8760	1093.18	0.45977	19.5402	330	0.370185	129.565	0.1702	7.23351	122.161
1200	330	439	350	350	15006250000											439	350	8780	1092.69	0.45977	19.5402	330	0.370599	129.71	0.17039	7.24159	122.298
1200	330	440	350	350	15006250000											440	350	8800	1092.2	0.45977	19.5402	330	0.371014	129.855	0.170581	7.2497	122.435
1200	330	441	350	350	15006250000											441	350	8820	1091.71	0.45977	19.5402	330	0.37143	130	0.170772	7.25782	122.572
1200	330	442	350	350	15006250000											442	350	8840	1091.22	0.45977	19.5402	330	0.371846	130.146	0.170964	7.26596	122.709
1200	330	443	350	350	15006250000											443	350	8860	1090.73	0.45977	19.5402	330	0.372264	130.292	0.171156	7.27412	122.847
1200	330	444	350	350	15006250000											444	350	8880	1090.23	0.45977	19.5402	330	0.372682	130.439	0.171348	7.2823	122.985
1200	330	445	350	350	15006250000											445	350	8900	1089.74	0.45977	19.5402	330	0.373102	130.586	0.171541	7.2905	123.124
1200	330	446	350	350	15006250000											446	350	8920	1089.24	0.45977	19.5402	330	0.373522	130.733	0.171734	7.29871	123.262
1200	330	447	350	350	15006250000											447	350	8940	1088.75	0.45977	19.5402	330	0.373944	130.88	0.171928	7.30695	123.401
1200	330	448	350	350	15006250000											448	350	8960	1088.25	0.45977	19.5402	330	0.374366	131.028	0.172122	7.3152	123.541
1200	330	449	350	350	15006250000											449	350	8980	1087.75	0.45977	19.5402	330	0.374789	131.176	0.172317	7.32347	123.68
1200	330	450	350	350	15006250000											450	350	9000	1087.25	0.45977	19.5402	330	0.375214	131.325	0.172512	7.33176	123.82
1200	330	451	350	350	15006250000											451	350	9020	1086.75	0.45977	19.5402	330	0.375639	131.474	0.172707	7.34007	123.961
1200	330	452	350	350	15006250000											452	350	9040	1086.24	0.45977	19.5402	330	0.376065	131.623	0.172903	7.34839	124.101
1200	330	453	350	350	15006250000											453	350	9060	1085.74	0.45977	19.5402	330	0.376492	131.772	0.1731	7.35674	124.242
1200	330	454	350	350	15006250000											454	350	9080	1085.23	0.45977	19.5402	330	0.37692	131.922	0.173296	7.3651	124.384
1200	330	455	350	350	15006250000											455	350	9100	1084.73	0.45977	19.5402	330	0.377349	132.072	0.173494	7.37348	124.525
1200	330	456	350	350	15006250000											456	350	9120	1084.22	0.45977	19.5402	330	0.377779	132.223	0.173691	7.38188	124.667
1200	330	457	350	350	15006250000											457	350	9140	1083.71	0.45977	19.5402	330	0.378209	132.373	0.173889	7.3903	124.809
1200	330	458	350	350	15006250000											458	350	9160	1083.2	0.45977	19.5402	330	0.378641	132.524	0.174088	7.39874	124.952
1200	330	459	350	350	15006250000											459	350	9180	1082.69	0.45977	19.5402	330	0.379074	132.676	0.174287	7.40719	125.094
1200	330	460	350	350	15006250000											460	350	9200	1082.18	0.45977	19.5402	330	0.379508	132.828	0.174486	7.41566	125.237
1200	330	461	350	350	15006250000											461	350	9220	1081.67	0.45977	19.5402	330	0.379942	132.98	0.174686	7.42416	125.381
1200	330	462	350	350	15006250000											462	350	9240	1081.15	0.45977	19.5402	330	0.380378	133.132	0.174886	7.43267	125.525
1200	330	463	350	350	15006250000											463	350	9260	1080.64	0.45977	19.5402	330	0.380814	133.285	0.175087	7.4412	125.669
1200	330	464	350	350	15006250000											464	350	9280	1080.12	0.45977	19.5402	330	0.381252	133.438	0.175288	7.44974	125.813
1200	330	465	350	350	15006250000											465	350	9300	1079.61	0.45977	19.5402	330	0.38169	133.591	0.17549	7.45831	125.958
1200	330	466	350	350	15006250000											466	350	9320	1079.09	0.45977	19.5402	330	0.382129	133.745	0.175692	7.46689	126.103
1200	330	467	350	350	15006250000											467	350	9340	1078.57	0.45977	19.5402	330	0.382569	133.899	0.175894	7.4755	126.248
1200	330	468	350	350	15006250000											468	350	9360	1078.05	0.45977	19.5402	330	0.383011	134.054	0.176097	7.48412	126.394
1200	330	469	350	350	15006250000											469	350	9380	1077.53	0.45977	19.5402	330	0.383453	134.208	0.1763	7.49276	126.539
1200	330	470	350	350	15006250000											470	350	9400	1077	0.45977	19.5402	330	0.383896	134.364	0.176504	7.50141	126.686
1200	330	471	350	350	15006250000											471	350	9420	1076.48	0.45977	19.5402	330	0.38434	134.519	0.176708	7.51009	126.832
1200	330	472	350	350	15006250000											472	350	9440	1075.95	0.45977	19.5402	330	0.384785	134.675	0.176913	7.51878	126.979
1200	330	473	350	350	15006250000											473	350	9460	1075.43	0.45977	19.5402	330	0.385231	134.831	0.177118	7.5275	127.126
1200	330	474	350	350	15006250000											474	350	9480	1074.9	0.45977	19.5402	330	0.385678	134.987	0.177323	7.53623	127.274
1200	330	475	350	350	15006250000											475	350	9500	1074.37	0.45977	19.5402	330	0.386125	135.144	0.177529	7.54498	127.421
1200	330	476	350	350	15006250000											476	350	9520	1073.84	0.45977	19.5402	330	0.386574	135.301	0.177735	7.55375	127.569
1200	330	477	350	350	15006250000											477	350	9540	1073.31	0.45977	19.5402	330	0.387024	135.458	0.177942	7.56254	127.718
1200	330	478	350	350	15006250000											478	350	9560	1072.78	0.45977	19.5402	330	0.387474	135.616	0.178149	7.57134	127.867
1200	330	479	350	350	15006250000											479	350	9580	1072.25	0.45977	19.5402	330	0.387926	135.774	0.178357	7.58016	128.016
1200	330	480	350	350	15006250000											480	350	9600	1071.71	0.45977	19.5402	330	0.388379	135.933	0.178565	7.58901	128.165
1200	330	481	350	350	15006250000											481	350	9620	1071.18	0.45977	19.5402	330	0.388832	136.091	0.178773	7.59787	128.315
1200	330	482	350	350	15006250000											482	350	9640	1070.64	0.45977	19.5402	330	0.389286	136.25	0.178982	7.60675	128.465
1200	330	483	350	350	15006250000											483	350	9660	1070.1	0.45977	19.5402	330	0.389742	136.41	0.179192	7.61564	128.615
1200	330	484	350	350	15006250000											484	350	9680	1069.57	0.45977	19.5402	330	0.390198	136.569	0.179401	7.62456	128.765
1200	330	485	350	350	15006250000											485	350	9700	1069.03	0.45977	19.5402	330	0.390655	136.729	0.179612	7.63349	128.916
1200	330	486	350	350	15006250000											486	350	9720	1068.49	0.45977	19.5402	330	0.391114	136.89	0.179822	7.64245	129.067
1200	330	487	350	350	15006250000											487	350	9740	1067.94	0.45977	19.5402	330	0.391573	137.05	0.180033	7.65142	129.219
1200	330	488	350	350	15006250000											488	350	9760	1067.4	0.45977	19.5402	330	0.392033	137.211	0.180245	7.66041	129.371
1200	330	489	350	350	15006250000											489	350	9780	1066.86	0.45977	19.5402	330	0.392494	137.373	0.180457	7.66942	129.523
1200	330	490	350	350	15006250000											490	350	9800	1066.31	0.45977	19.5402	330	0.392956	137.534	0.180669	7.67844	129.675
1200	330	491	350	350	15006250000											491	350	9820	1065.77	0.45977	19.5402	330	0.393419	137.696	0.180882	7.68749	129.828
1200	330	492	350	350	15006250000											492	350	9840	1065.22	0.45977	19.5402	330	0.393882	137.859	0.181095	7.69655	129.981
1200	330	493	350	350	15006250000											493	350	9860	1064.67	0.45977	19.5402	330	0.394347	138.022	0.181309	7.70563	130.135
1200	330	494	350	350	15006250000											494	350	9880	1064.12	0.45977	19.5402	330	0.394813	138.185	0.181523	7.71474	130.288
1200	330	495	350	350	15006250000											495	350	9900	1063.57	0.45977	19.5402	330	0.39528	138.348	0.181738	7.72385	130.442
1200	330	496	350	350	15006250000											496	350	9920	1063.02	0.45977	19.5402	330	0.395747	138.512	0.181953	7.73299	130.597
1200	330	497	350	350	15006250000											497	350	9940	1062.47	0.45977	19.5402	330	0.396216	138.676	0.182168	7.74215	130.751
1200	330	498	350	350	15006250000											498	350	9960	1061.91	0.45977	19.5402	330	0.396685	138.84	0.182384	7.75132	130.906
1200	330	499	350	350	15006250000											499	350	9980	1061.36	0.45977	19.5402	330	0.397156	139.005	0.1826	7.76051	131.061
1200	330	500	350	350	15006250000											500	350	10000	1060.8	0.45977	19.5402	330	0.397627	139.169	0.182817	7.76973	131.217
1200	330	501	350	350	15006250000											501	350	10020	1060.24	0.45977	19.5402	330	0.398099	139.335	0.183034	7.77895	131.373
1200	330	502	350	350	15006250000											502	350	10040	1059.68	0.45977	19.5402	330	0.398573	139.5	0.183252	7.7882	131.529
1200	330	503	350	350	15006250000											503	350	10060	1059.12	0.45977	19.5402	330	0.399047	139.666	0.18347	7.79747	131.685
1200	330	504	350	350	15006250000											504	350	10080	1058.56	0.45977	19.5402	330	0.399522	139.833	0.183688	7.80675	131.842
1200	330	505	350	350	15006250000											505	350	10100	1058	0.45977	19.5402	330	0.399998	139.999	0.183907	7.81606	131.999
1200	330	506	350	350	15006250000											506	350	10120	1057.44	0.45977	19.5402	330	0.400475	140.166	0.184127	7.82538	132.157
1200	330	507	350	350	15006250000											507	350	10140	1056.88	0.45977	19.5402	330	0.400953	140.334	0.184346	7.83472	132.315
1200	330	508	350	350	15006250000											508	350	10160	1056.31	0.45977	19.5402	330	0.401432	140.501	0.184567	7.84408	132.473
1200	330	509	350	350	15006250000											509	350	10180	1055.74	0.45977	19.5402	330	0.401912	140.669	0.184787	7.85346	132.631
1200	330	510	350	350	15006250000											510	350	10200	1055.18	0.45977	19.5402	330	0.402393	140.838	0.185008	7.86285	132.79
1200	330	511	350	350	15006250000											511	350	10220	1054.61	0.45977	19.5402	330	0.402875	141.006	0.18523	7.87226	132.949
1200	330	512	350	350	15006250000											512	350	10240	1054.04	0.45977	19.5402	330	0.403357	141.175	0.185452	7.8817	133.108
1200	330	513	350	350	15006250000											513	350	10260	1053.47	0.45977	19.5402	330	0.403841	141.344	0.185674	7.89115	133.268
1200	330	514	350	350	15006250000											514	350	10280	1052.9	0.45977	19.5402	330	0.404326	141.514	0.185897	7.90062	133.427
1200	330	515	350	350	15006250000											515	350	10300	1052.32	0.45977	19.5402	330	0.404811	141.684	0.18612	7.9101	133.588
1200	330	516	350	350	15006250000											516	350	10320	1051.75	0.45977	19.5402	330	0.405298	141.854	0.186344	7.91961	133.748
1200	330	517	350	350	15006250000											517	350	10340	1051.17	0.45977	19.5402	330	0.405785	142.025	0.186568	7.92914	133.909
1200	330	518	350	350	15006250000											518	350	10360	1050.6	0.45977	19.5402	330	0.406274	142.196	0.186792	7.93868	134.07
1200	330	519	350	350	15006250000											519	350	10380	1050.02	0.45977	19.5402	330	0.406763	142.367	0.187017	7.94824	134.232
1200	330	520	350	350	15006250000											520	350	10400	1049.44	0.45977	19.5402	330	0.407253	142.539	0.187243	7.95782	134.394
1200	330	521	350	350	15006250000											521	350	10420	1048.86	0.45977	19.5402	330	0.407744	142.711	0.187469	7.96742	134.556
1200	330	522	350	350	15006250000											522	350	10440	1048.28	0.45977	19.5402	330	0.408237	142.883	0.187695	7.97704	134.718
1200	330	523	350	350	15006250000											523	350	10460	1047.7	0.45977	19.5402	330	0.40873	143.055	0.187922	7.98667	134.881
1200	330	524	350	350	15006250000											524	350	10480	1047.12	0.45977	19.5402	330	0.409224	143.228	0.188149	7.99632	135.044
1200	330	525	350	350	15006250000											525	350	10500	1046.53	0.45977	19.5402	330	0.409719	143.402	0.188376	8.006	135.207
1200	330	526	350	350	15006250000											526	350	10520	1045.95	0.45977	19.5402	330	0.410215	143.575	0.188604	8.01569	135.371
1200	330	527	350	350	15006250000											527	350	10540	1045.36	0.45977	19.5402	330	0.410711	143.749	0.188833	8.0254	135.535
1200	330	528	350	350	15006250000											528	350	10560	1044.77	0.45977	19.5402	330	0.411209	143.923	0.189062	8.03512	135.699
1200	330	529	350	350	15006250000											529	350	10580	1044.18	0.45977	19.5402	330	0.411708	144.098	0.189291	8.04487	135.864
1200	330	530	350	350	15006250000											530	350	10600	1043.59	0.45977	19.5402	330	0.412208	144.273	0.189521	8.05463	136.029
1200	330	531	350	350	15006250000											531	350	10620	1043	0.45977	19.5402	330	0.412708	144.448	0.189751	8.06442	136.194
1200	330	532	350	350	15006250000											532	350	10640	1042.41	0.45977	19.5402	330	0.41321	144.623	0.189982	8.07422	136.359
1200	330	533	350	350	15006250000											533	350	10660	1041.82	0.45977	19.5402	330	0.413713	144.799	0.190213	8.08404	136.525
1200	330	534	350	350	15006250000											534	350	10680	1041.23	0.45977	19.5402	330	0.414216	144.976	0.190444	8.09388	136.691
1200	330	535	350	350	15006250000											535	350	10700	1040.63	0.45977	19.5402	330	0.41472	145.152	0.190676	8.10373	136.858
1200	330	536	350	350	15006250000											536	350	10720	1040.03	0.45977	19.5402	330	0.415226	145.329	0.190908	8.11361	137.025
1200	330	537	350	350	15006250000											537	350	10740	1039.44	0.45977	19.5402	330	0.415732	145.506	0.191141	8.1235	137.192
1200	330	538	350	350	15006250000											538	350	10760	1038.84	0.45977	19.5402	330	0.416239	145.684	0.191374	8.13341	137.359
1200	330	539	350	350	15006250000											539	350	10780	1038.24	0.45977	19.5402	330	0.416748	145.862	0.191608	8.14334	137.527
1200	330	540	350	350	15006250000											540	350	10800	1037.64	0.45977	19.5402	330	0.417257	146.04	0.191842	8.15329	137.695
1200	330	541	350	350	15006250000											541	350	10820	1037.04	0.45977	19.5402	330	0.417767	146.218	0.192077	8.16326	137.863
1200	330	542	350	350	15006250000											542	350	10840	1036.43	0.45977	19.5402	330	0.418278	146.397	0.192312	8.17324	138.032
1200	330	543	350	350	15006250000											543	350	10860	1035.83	0.45977	19.5402	330	0.41879	146.576	0.192547	8.18325	138.201
1200	330	544	350	350	15006250000											544	350	10880	1035.22	0.45977	19.5402	330	0.419303	146.756	0.192783	8.19327	138.37
1200	330	545	350	350	15006250000											545	350	10900	1034.62	0.45977	19.5402	330	0.419817	146.936	0.193019	8.20331	138.539
1200	330	546	350	350	15006250000											546	350	10920	1034.01	0.45977	19.5402	330	0.420331	147.116	0.193256	8.21337	138.709
1200	330	547	350	350	15006250000											547	350	10940	1033.4	0.45977	19.5402	330	0.420847	147.296	0.193493	8.22345	138.88
1200	330	548	350	350	15006250000											548	350	10960	1032.79	0.45977	19.5402	330	0.421364	147.477	0.19373	8.23355	139.05
1200	330	549	350	350	15006250000											549	350	10980	1032.18	0.45977	19.5402	330	0.421881	147.658	0.193968	8.24366	139.221
1200	330	550	350	350	15006250000											550	350	11000	1031.57	0.45977	19.5402	330	0.4224	147.84	0.194207	8.25379	139.392
1200	330	551	350	350	15006250000											551	350	11020	1030.95	0.45977	19.5402	330	0.42292	148.022	0.194446	8.26394	139.563
1200	330	552	350	350	15006250000											552	350	11040	1030.34	0.45977	19.5402	330	0.42344	148.204	0.194685	8.27411	139.735
1200	330	553	350	350	15006250000											553	350	11060	1029.73	0.45977	19.5402	330	0.423961	148.386	0.194925	8.2843	139.907
1200	330	554	350	350	15006250000											554	350	11080	1029.11	0.45977	19.5402	330	0.424484	148.569	0.195165	8.29451	140.08
1200	330	555	350	350	15006250000											555	350	11100	1028.49	0.45977	19.5402	330	0.425007	148.752	0.195406	8.30474	140.252
1200	330	556	350	350	15006250000											556	350	11120	1027.87	0.45977	19.5402	330	0.425531	148.936	0.195647	8.31498	140.425
1200	330	557	350	350	15006250000											557	350	11140	1027.25	0.45977	19.5402	330	0.426056	149.12	0.195888	8.32524	140.599
1200	330	558	350	350	15006250000											558	350	11160	1026.63	0.45977	19.5402	330	0.426583	149.304	0.19613	8.33552	140.772
1200	330	559	350	350	15006250000											559	350	11180	1026.01	0.45977	19.5402	330	0.42711	149.488	0.196372	8.34582	140.946
1200	330	560	350	350	15006250000											560	350	11200	1025.39	0.45977	19.5402	330	0.427638	149.673	0.196615	8.35614	141.12
1200	330	561	350	350	15006250000											561	350	11220	1024.76	0.45977	19.5402	330	0.428167	149.858	0.196858	8.36647	141.295
1200	330	562	350	350	15006250000											562	350	11240	1024.14	0.45977	19.5402	330	0.428697	150.044	0.197102	8.37683	141.47
1200	330	563	350	350	15006250000											563	350	11260	1023.51	0.45977	19.5402	330	0.429227	150.23	0.197346	8.3872	141.645
1200	330	564	350	350	15006250000											564	350	11280	1022.88	0.45977	19.5402	330	0.429759	150.416	0.19759	8.39759	141.821
1200	330	565	350	350	15006250000											565	350	11300	1022.26	0.45977	19.5402	330	0.430292	150.602	0.197835	8.408	141.996
1200	330	566	350	350	15006250000											566	350	11320	1021.63	0.45977	19.5402	330	0.430826	150.789	0.198081	8.41843	142.172
1200	330	567	350	350	15006250000											567	350	11340	1020.99	0.45977	19.5402	330	0.43136	150.976	0.198327	8.42888	142.349
1200	330	568	350	350	15006250000											568	350	11360	1020.36	0.45977	19.5402	330	0.431896	151.164	0.198573	8.43934	142.526
1200	330	569	350	350	15006250000											569	350	11380	1019.73	0.45977	19.5402	330	0.432432	151.351	0.198819	8.44983	142.703
1200	330	570	350	350	15006250000											570	350	11400	1019.1	0.45977	19.5402	330	0.43297	151.539	0.199067	8.46033	142.88
1200	330	571	350	350	15006250000											571	350	11420	1018.46	0.45977	19.5402	330	0.433508	151.728	0.199314	8.47085	143.058
1200	330	572	350	350	15006250000											572	350	11440	1017.82	0.45977	19.5402	330	0.434048	151.917	0.199562	8.48139	143.236
1200	330	573	350	350	15006250000											573	350	11460	1017.19	0.45977	19.5402	330	0.434588	152.106	0.19981	8.49195	143.414
1200	330	574	350	350	15006250000											574	350	11480	1016.55	0.45977	19.5402	330	0.435129	152.295	0.200059	8.50252	143.593
1200	330	575	350	350	15006250000											575	350	11500	1015.91	0.45977	19.5402	330	0.435671	152.485	0.200309	8.51312	143.771
1200	330	576	350	350	15006250000											576	350	11520	1015.27	0.45977	19.5402	330	0.436214	152.675	0.200558	8.52373	143.951
1200	330	577	350	350	15006250000											577	350	11540	1014.63	0.45977	19.5402	330	0.436758	152.865	0.200808	8.53436	144.13
1200	330	578	350	350	15006250000											578	350	11560	1013.98	0.45977	19.5402	330	0.437303	153.056	0.201059	8.54501	144.31
1200	330	579	350	350	15006250000											579	350	11580	1013.34	0.45977	19.5402	330	0.437849	153.247	0.20131	8.55568	144.49
1200	330	580	350	350	15006250000											580	350	11600	1012.69	0.45977	19.5402	330	0.438396	153.439	0.201561	8.56636	144.671
1200	330	581	350	350	15006250000											581	350	11620	1012.05	0.45977	19.5402	330	0.438944	153.63	0.201813	8.57707	144.852
1200	330	582	350	350	15006250000											582	350	11640	1011.4	0.45977	19.5402	330	0.439493	153.822	0.202066	8.58779	145.033
1200	330	583	350	350	15006250000											583	350	11660	1010.75	0.45977	19.5402	330	0.440043	154.015	0.202318	8.59853	145.214
1200	330	584	350	350	15006250000											584	350	11680	1010.1	0.45977	19.5402	330	0.440593	154.208	0.202572	8.60929	145.396
1200	330	585	350	350	15006250000											585	350	11700	1009.45	0.45977	19.5402	330	0.441145	154.401	0.202825	8.62007	145.578
1200	330	586	350	350	15006250000											586	350	11720	1008.8	0.45977	19.5402	330	0.441697	154.594	0.203079	8.63087	145.76
1200	330	587	350	350	15006250000											587	350	11740	1008.14	0.45977	19.5402	330	0.442251	154.788	0.203334	8.64168	145.943
1200	330	588	350	350	15006250000											588	350	11760	1007.49	0.45977	19.5402	330	0.442805	154.982	0.203589	8.65252	146.126
1200	330	589	350	350	15006250000											589	350	11780	1006.83	0.45977	19.5402	330	0.443361	155.176	0.203844	8.66337	146.309
1200	330	590	350	350	15006250000											590	350	11800	1006.18	0.45977	19.5402	330	0.443917	155.371	0.2041	8.67424	146.493
1200	330	591	350	350	15006250000											591	350	11820	1005.52	0.45977	19.5402	330	0.444474	155.566	0.204356	8.68513	146.677
1200	330	592	350	350	15006250000											592	350	11840	1004.86	0.45977	19.5402	330	0.445033	155.761	0.204613	8.69604	146.861
1200	330	593	350	350	15006250000											593	350	11860	1004.2	0.45977	19.5402	330	0.445592	155.957	0.20487	8.70696	147.045
1200	330	594	350	350	15006250000											594	350	11880	1003.54	0.45977	19.5402	330	0.446152	156.153	0.205127	8.71791	147.23
1200	330	595	350	350	15006250000											595	350	11900	1002.88	0.45977	19.5402	330	0.446713	156.349	0.205385	8.72887	147.415
1200	330	596	350	350	15006250000											596	350	11920	1002.22	0.45977	19.5402	330	0.447275	156.546	0.205644	8.73985	147.601
1200	330	597	350	350	15006250000											597	350	11940	1001.55	0.45977	19.5402	330	0.447838	156.743	0.205902	8.75085	147.786
1200	330	598	350	350	15006250000											598	350	11960	1000.89	0.45977	19.5402	330	0.448402	156.941	0.206162	8.76187	147.973
1200	330	599	350	350	15006250000											599	350	11980	1000.22	0.45977	19.5402	330	0.448966	157.138	0.206421	8.77291	148.159
1200	330	600	350	350	15006250000											600	350	12000	999.552	0.45977	19.5402	330	0.449532	157.336	0.206681	8.78396	148.346
1200	330	601	350	350	15006250000											601	350	12020	998.883	0.45977	19.5402	330	0.450099	157.535	0.206942	8.79504	148.533
1200	330	602	350	350	15006250000											602	350	12040	998.213	0.45977	19.5402	330	0.450667	157.733	0.207203	8.80613	148.72
1200	330	603	350	350	15006250000											603	350	12060	997.543	0.45977	19.5402	330	0.451235	157.932	0.207464	8.81724	148.908
1200	330	604	350	350	15006250000											604	350	12080	996.87	0.45977	19.5402	330	0.451805	158.132	0.207726	8.82837	149.096
1200	330	605	350	350	15006250000											605	350	12100	996.197	0.45977	19.5402	330	0.452375	158.331	0.207989	8.83952	149.284
1200	330	606	350	350	15006250000											606	350	12120	995.523	0.45977	19.5402	330	0.452947	158.531	0.208251	8.85068	149.472
1200	330	607	350	350	15006250000											607	350	12140	994.848	0.45977	19.5402	330	0.453519	158.732	0.208514	8.86187	149.661
1200	330	608	350	350	15006250000											608	350	12160	994.171	0.45977	19.5402	330	0.454092	158.932	0.208778	8.87307	149.85
1200	330	609	350	350	15006250000											609	350	12180	993.493	0.45977	19.5402	330	0.454667	159.133	0.209042	8.88429	150.04
1200	330	610	350	350	15006250000											610	350	12200	992.815	0.45977	19.5402	330	0.455242	159.335	0.209307	8.89553	150.23
1200	330	611	350	350	15006250000											611	350	12220	992.135	0.45977	19.5402	330	0.455818	159.536	0.209571	8.90679	150.42
1200	330	612	350	350	15006250000											612	350	12240	991.454	0.45977	19.5402	330	0.456395	159.738	0.209837	8.91806	150.61
1200	330	613	350	350	15006250000											613	350	12260	990.772	0.45977	19.5402	330	0.456973	159.941	0.210103	8.92936	150.801
1200	330	614	350	350	15006250000											614	350	12280	990.089	0.45977	19.5402	330	0.457552	160.143	0.210369	8.94067	150.992
1200	330	615	350	350	15006250000											615	350	12300	989.404	0.45977	19.5402	330	0.458132	160.346	0.210635	8.952	151.184
1200	330	616	350	350	15006250000											616	350	12320	988.719	0.45977	19.5402	330	0.458713	160.549	0.210902	8.96335	151.375
1200	330	617	350	350	15006250000											617	350	12340	988.032	0.45977	19.5402	330	0.459295	160.753	0.21117	8.97472	151.567
1200	330	618	350	350	15006250000											618	350	12360	987.345	0.45977	19.5402	330	0.459877	160.957	0.211438	8.98611	151.76
1200	330	619	350	350	15006250000											619	350	12380	986.656	0.45977	19.5402	330	0.460461	161.161	0.211706	8.99751	151.952
1200	330	620	350	350	15006250000											620	350	12400	985.966	0.45977	19.5402	330	0.461046	161.366	0.211975	9.00894	152.145
1200	330	621	350	350	15006250000											621	350	12420	985.275	0.45977	19.5402	330	0.461631	161.571	0.212244	9.02038	152.338
1200	330	622	350	350	15006250000											622	350	12440	984.583	0.45977	19.5402	330	0.462218	161.776	0.212514	9.03184	152.532
1200	330	623	350	350	15006250000											623	350	12460	983.89	0.45977	19.5402	330	0.462805	161.982	0.212784	9.04332	152.726
1200	330	624	350	350	15006250000											624	350	12480	983.195	0.45977	19.5402	330	0.463394	162.188	0.213055	9.05482	152.92
1200	330	625	350	350	15006250000											625	350	12500	982.5	0.45977	19.5402	330	0.463983	162.394	0.213326	9.06634	153.114
1200	330	626	350	350	15006250000											626	350	12520	981.803	0.45977	19.5402	330	0.464573	162.601	0.213597	9.07787	153.309
1200	330	627	350	350	15006250000											627	350	12540	981.106	0.45977	19.5402	330	0.465165	162.808	0.213869	9.08942	153.504
1200	330	628	350	350	15006250000											628	350	12560	980.407	0.45977	19.5402	330	0.465757	163.015	0.214141	9.10099	153.7
1200	330	629	350	350	15006250000											629	350	12580	979.707	0.45977	19.5402	330	0.46635	163.222	0.214414	9.11258	153.895
1200	330	630	350	350	15006250000											630	350	12600	979.006	0.45977	19.5402	330	0.466944	163.43	0.214687	9.12419	154.092
1200	330	631	350	350	15006250000											631	350	12620	978.304	0.45977	19.5402	330	0.467539	163.639	0.21496	9.13582	154.288
1200	330	632	350	350	15006250000											632	350	12640	977.601	0.45977	19.5402	330	0.468135	163.847	0.215234	9.14747	154.485
1200	330	633	350	350	15006250000											633	350	12660	976.896	0.45977	19.5402	330	0.468732	164.056	0.215509	9.15913	154.682
1200	330	634	350	350	15006250000											634	350	12680	976.191	0.45977	19.5402	330	0.46933	164.265	0.215784	9.17081	154.879
1200	330	635	350	350	15006250000											635	350	12700	975.484	0.45977	19.5402	330	0.469929	164.475	0.216059	9.18251	155.076
1200	330	636	350	350	15006250000											636	350	12720	974.777	0.45977	19.5402	330	0.470528	164.685	0.216335	9.19423	155.274
1200	330	637	350	350	15006250000											637	350	12740	974.068	0.45977	19.5402	330	0.471129	164.895	0.216611	9.20597	155.473
1200	330	638	350	350	15006250000											638	350	12760	973.358	0.45977	19.5402	330	0.471731	165.106	0.216888	9.21772	155.671
1200	330	639	350	350	15006250000											639	350	12780	972.647	0.45977	19.5402	330	0.472333	165.317	0.217165	9.2295	155.87
1200	330	640	350	350	15006250000											640	350	12800	971.935	0.45977	19.5402	330	0.472937	165.528	0.217442	9.24129	156.069
1200	330	641	350	350	15006250000											641	350	12820	971.221	0.45977	19.5402	330	0.473541	165.739	0.21772	9.2531	156.269
1200	330	642	350	350	15006250000											642	350	12840	970.507	0.45977	19.5402	330	0.474147	165.951	0.217998	9.26493	156.468
1200	330	643	350	350	15006250000											643	350	12860	969.792	0.45977	19.5402	330	0.474753	166.164	0.218277	9.27678	156.668
1200	330	644	350	350	15006250000											644	350	12880	969.075	0.45977	19.5402	330	0.47536	166.376	0.218556	9.28865	156.869
1200	330	645	350	350	15006250000											645	350	12900	968.357	0.45977	19.5402	330	0.475968	166.589	0.218836	9.30053	157.07
1200	330	646	350	350	15006250000											646	350	12920	967.638	0.45977	19.5402	330	0.476578	166.802	0.219116	9.31244	157.271
1200	330	647	350	350	15006250000											647	350	12940	966.919	0.45977	19.5402	330	0.477188	167.016	0.219397	9.32436	157.472
1200	330	648	350	350	15006250000											648	350	12960	966.197	0.45977	19.5402	330	0.477799	167.23	0.219678	9.3363	157.674
1200	330	649	350	350	15006250000											649	350	12980	965.475	0.45977	19.5402	330	0.478411	167.444	0.219959	9.34826	157.876
1200	330	650	350	350	15006250000											650	350	13000	964.752	0.45977	19.5402	330	0.479024	167.658	0.220241	9.36023	158.078
1200	330	651	350	350	15006250000											651	350	13020	964.028	0.45977	19.5402	330	0.479638	167.873	0.220523	9.37223	158.28
1200	330	652	350	350	15006250000											652	350	13040	963.302	0.45977	19.5402	330	0.480252	168.088	0.220806	9.38424	158.483
1200	330	653	350	350	15006250000											653	350	13060	962.575	0.45977	19.5402	330	0.480868	168.304	0.221089	9.39628	158.687
1200	330	654	350	350	15006250000											654	350	13080	961.848	0.45977	19.5402	330	0.481485	168.52	0.221372	9.40833	158.89
1200	330	655	350	350	15006250000											655	350	13100	961.119	0.45977	19.5402	330	0.482103	168.736	0.221656	9.4204	159.094
1200	330	656	350	350	15006250000											656	350	13120	960.389	0.45977	19.5402	330	0.482721	168.952	0.221941	9.43248	159.298
1200	330	657	350	350	15006250000											657	350	13140	959.658	0.45977	19.5402	330	0.483341	169.169	0.222226	9.44459	159.502
1200	330	658	350	350	15006250000											658	350	13160	958.926	0.45977	19.5402	330	0.483961	169.386	0.222511	9.45672	159.707
1200	330	659	350	350	15006250000											659	350	13180	958.192	0.45977	19.5402	330	0.484583	169.604	0.222797	9.46886	159.912
1200	330	660	350	350	15006250000											660	350	13200	957.458	0.45977	19.5402	330	0.485205	169.822	0.223083	9.48102	160.118
1200	330	661	350	350	15006250000											661	350	13220	956.722	0.45977	19.5402	330	0.485828	170.04	0.223369	9.4932	160.323
1200	330	662	350	350	15006250000											662	350	13240	955.986	0.45977	19.5402	330	0.486453	170.258	0.223656	9.5054	160.529
1200	330	663	350	350	15006250000											663	350	13260	955.248	0.45977	19.5402	330	0.487078	170.477	0.223944	9.51762	160.736
1200	330	664	350	350	15006250000											664	350	13280	954.509	0.45977	19.5402	330	0.487704	170.696	0.224232	9.52985	160.942
1200	330	665	350	350	15006250000											665	350	13300	953.769	0.45977	19.5402	330	0.488331	170.916	0.22452	9.5421	161.149
1200	330	666	350	350	15006250000											666	350	13320	953.028	0.45977	19.5402	330	0.488959	171.136	0.224809	9.55438	161.357
1200	330	667	350	350	15006250000											667	350	13340	952.286	0.45977	19.5402	330	0.489588	171.356	0.225098	9.56667	161.564
1200	330	668	350	350	15006250000											668	350	13360	951.542	0.45977	19.5402	330	0.490218	171.576	0.225388	9.57898	161.772
1200	330	669	350	350	15006250000											669	350	13380	950.798	0.45977	19.5402	330	0.490849	171.797	0.225678	9.5913	161.98
1200	330	670	350	350	15006250000											670	350	13400	950.052	0.45977	19.5402	330	0.491481	172.018	0.225968	9.60365	162.189
1200	330	671	350	350	15006250000											671	350	13420	949.306	0.45977	19.5402	330	0.492114	172.24	0.226259	9.61602	162.398
1200	330	672	350	350	15006250000											672	350	13440	948.558	0.45977	19.5402	330	0.492747	172.462	0.226551	9.6284	162.607
1200	330	673	350	350	15006250000											673	350	13460	947.809	0.45977	19.5402	330	0.493382	172.684	0.226842	9.6408	162.816
1200	330	674	350	350	15006250000											674	350	13480	947.059	0.45977	19.5402	330	0.494018	172.906	0.227135	9.65322	163.026
1200	330	675	350	350	15006250000											675	350	13500	946.308	0.45977	19.5402	330	0.494654	173.129	0.227427	9.66566	163.236
1200	330	676	350	350	15006250000											676	350	13520	945.556	0.45977	19.5402	330	0.495292	173.352	0.22772	9.67811	163.446
1200	330	677	350	350	15006250000											677	350	13540	944.802	0.45977	19.5402	330	0.49593	173.576	0.228014	9.69059	163.657
1200	330	678	350	350	15006250000											678	350	13560	944.048	0.45977	19.5402	330	0.49657	173.799	0.228308	9.70308	163.868
1200	330	679	350	350	15006250000											679	350	13580	943.292	0.45977	19.5402	330	0.49721	174.023	0.228602	9.71559	164.079
1200	330	680	350	350	15006250000											680	350	13600	942.536	0.45977	19.5402	330	0.497851	174.248	0.228897	9.72813	164.291
1200	330	681	350	350	15006250000											681	350	13620	941.778	0.45977	19.5402	330	0.498493	174.473	0.229192	9.74067	164.503
1200	330	682	350	350	15006250000											682	350	13640	941.019	0.45977	19.5402	330	0.499136	174.698	0.229488	9.75324	164.715
1200	330	683	350	350	15006250000											683	350	13660	940.259	0.45977	19.5402	330	0.499781	174.923	0.229784	9.76583	164.928
1200	330	684	350	350	15006250000											684	350	13680	939.498	0.45977	19.5402	330	0.500426	175.149	0.230081	9.77843	165.14
1200	330	685	350	350	15006250000											685	350	13700	938.736	0.45977	19.5402	330	0.501072	175.375	0.230378	9.79105	165.354
1200	330	686	350	350	15006250000											686	350	13720	937.972	0.45977	19.5402	330	0.501719	175.601	0.230675	9.8037	165.567
1200	330	687	350	350	15006250000											687	350	13740	937.208	0.45977	19.5402	330	0.502366	175.828	0.230973	9.81635	165.781
1200	330	688	350	350	15006250000											688	350	13760	936.442	0.45977	19.5402	330	0.503015	176.055	0.231271	9.82903	165.995
1200	330	689	350	350	15006250000											689	350	13780	935.675	0.45977	19.5402	330	0.503665	176.283	0.23157	9.84173	166.209
1200	330	690	350	350	15006250000											690	350	13800	934.908	0.45977	19.5402	330	0.504316	176.51	0.231869	9.85444	166.424
1200	330	691	350	350	15006250000											691	350	13820	934.139	0.45977	19.5402	330	0.504967	176.739	0.232169	9.86718	166.639
1200	330	692	350	350	15006250000											692	350	13840	933.369	0.45977	19.5402	330	0.50562	176.967	0.232469	9.87993	166.855
1200	330	693	350	350	15006250000											693	350	13860	932.597	0.45977	19.5402	330	0.506273	177.196	0.232769	9.8927	167.07
1200	330	694	350	350	15006250000											694	350	13880	931.825	0.45977	19.5402	330	0.506928	177.425	0.23307	9.90549	167.286
1200	330	695	350	350	15006250000											695	350	13900	931.052	0.45977	19.5402	330	0.507583	177.654	0.233372	9.91829	167.502
1200	330	696	350	350	15006250000											696	350	13920	930.277	0.45977	19.5402	330	0.50824	177.884	0.233673	9.93112	167.719
1200	330	697	350	350	15006250000											697	350	13940	929.502	0.45977	19.5402	330	0.508897	178.114	0.233976	9.94396	167.936
1200	330	698	350	350	15006250000											698	350	13960	928.725	0.45977	19.5402	330	0.509555	178.344	0.234278	9.95683	168.153
1200	330	699	350	350	15006250000											699	350	13980	927.947	0.45977	19.5402	330	0.510214	178.575	0.234581	9.96971	168.371
1200	330	700	350	350	15006250000											700	350	14000	927.168	0.45977	19.5402	330	0.510875	178.806	0.234885	9.98261	168.589
1200	330	701	350	350	15006250000											701	350	14020	926.388	0.45977	19.5402	330	0.511536	179.037	0.235189	9.99552	168.807
1200	330	702	350	350	15006250000											702	350	14040	925.607	0.45977	19.5402	330	0.512198	179.269	0.235493	10.0085	169.025
1200	330	703	350	350	15006250000											703	350	14060	924.824	0.45977	19.5402	330	0.512861	179.501	0.235798	10.0214	169.244
1200	330	704	350	350	15006250000											704	350	14080	924.041	0.45977	19.5402	330	0.513525	179.734	0.236103	10.0344	169.463
1200	330	705	350	350	15006250000											705	350	14100	923.256	0.45977	19.5402	330	0.514189	179.966	0.236409	10.0474	169.683
1200	330	706	350	350	15006250000											706	350	14120	922.471	0.45977	19.5402	330	0.514855	180.199	0.236715	10.0604	169.902
1200	330	707	350	350	15006250000											707	350	14140	921.684	0.45977	19.5402	330	0.515522	180.433	0.237022	10.0734	170.122
1200	330	708	350	350	15006250000											708	350	14160	920.896	0.45977	19.5402	330	0.51619	180.666	0.237329	10.0865	170.343
1200	330	709	350	350	15006250000											709	350	14180	920.107	0.45977	19.5402	330	0.516858	180.9	0.237636	10.0995	170.563
1200	330	710	350	350	15006250000											710	350	14200	919.317	0.45977	19.5402	330	0.517528	181.135	0.237944	10.1126	170.784
1200	330	711	350	350	15006250000											711	350	14220	918.526	0.45977	19.5402	330	0.518198	181.369	0.238252	10.1257	171.005
1200	330	712	350	350	15006250000											712	350	14240	917.734	0.45977	19.5402	330	0.51887	181.604	0.238561	10.1388	171.227
1200	330	713	350	350	15006250000											713	350	14260	916.94	0.45977	19.5402	330	0.519542	181.84	0.23887	10.152	171.449
1200	330	714	350	350	15006250000											714	350	14280	916.146	0.45977	19.5402	330	0.520216	182.075	0.23918	10.1651	171.671
1200	330	715	350	350	15006250000											715	350	14300	915.35	0.45977	19.5402	330	0.52089	182.311	0.23949	10.1783	171.894
1200	330	716	350	350	15006250000											716	350	14320	914.553	0.45977	19.5402	330	0.521565	182.548	0.2398	10.1915	172.116
1200	330	717	350	350	15006250000											717	350	14340	913.755	0.45977	19.5402	330	0.522241	182.784	0.240111	10.2047	172.34
1200	330	718	350	350	15006250000											718	350	14360	912.956	0.45977	19.5402	330	0.522918	183.021	0.240422	10.2179	172.563
1200	330	719	350	350	15006250000											719	350	14380	912.156	0.45977	19.5402	330	0.523597	183.259	0.240734	10.2312	172.787
1200	330	720	350	350	15006250000											720	350	14400	911.355	0.45977	19.5402	330	0.524276	183.496	0.241046	10.2445	173.011
1200	330	721	350	350	15006250000											721	350	14420	910.553	0.45977	19.5402	330	0.524955	183.734	0.241359	10.2578	173.235
1200	330	722	350	350	15006250000											722	350	14440	909.749	0.45977	19.5402	330	0.525636	183.973	0.241672	10.2711	173.46
1200	330	723	350	350	15006250000											723	350	14460	908.944	0.45977	19.5402	330	0.526318	184.211	0.241985	10.2844	173.685
1200	330	724	350	350	15006250000											724	350	14480	908.139	0.45977	19.5402	330	0.527001	184.45	0.242299	10.2977	173.91
1200	330	725	350	350	15006250000											725	350	14500	907.332	0.45977	19.5402	330	0.527685	184.69	0.242614	10.3111	174.136
1200	330	726	350	350	15006250000											726	350	14520	906.524	0.45977	19.5402	330	0.528369	184.929	0.242928	10.3245	174.362
1200	330	727	350	350	15006250000											727	350	14540	905.715	0.45977	19.5402	330	0.529055	185.169	0.243244	10.3379	174.588
1200	330	728	350	350	15006250000											728	350	14560	904.905	0.45977	19.5402	330	0.529742	185.41	0.243559	10.3513	174.815
1200	330	729	350	350	15006250000											729	350	14580	904.094	0.45977	19.5402	330	0.530429	185.65	0.243875	10.3647	175.042
1200	330	730	350	350	15006250000											730	350	14600	903.281	0.45977	19.5402	330	0.531118	185.891	0.244192	10.3782	175.269
1200	330	731	350	350	15006250000											731	350	14620	902.468	0.45977	19.5402	330	0.531807	186.132	0.244509	10.3916	175.496
1200	330	732	350	350	15006250000											732	350	14640	901.653	0.45977	19.5402	330	0.532497	186.374	0.244826	10.4051	175.724
1200	330	733	350	350	15006250000											733	350	14660	900.837	0.45977	19.5402	330	0.533189	186.616	0.245144	10.4186	175.952
1200	330	734	350	350	15006250000											734	350	14680	900.021	0.45977	19.5402	330	0.533881	186.858	0.245462	10.4322	176.181
1200	330	735	350	350	15006250000											735	350	14700	899.203	0.45977	19.5402	330	0.534574	187.101	0.245781	10.4457	176.409
1200	330	736	350	350	15006250000											736	350	14720	898.384	0.45977	19.5402	330	0.535268	187.344	0.2461	10.4593	176.638
1200	330	737	350	350	15006250000											737	350	14740	897.564	0.45977	19.5402	330	0.535963	187.587	0.24642	10.4728	176.868
1200	330	738	350	350	15006250000											738	350	14760	896.742	0.45977	19.5402	330	0.536659	187.831	0.24674	10.4864	177.098
1200	330	739	350	350	15006250000											739	350	14780	895.92	0.45977	19.5402	330	0.537356	188.075	0.24706	10.5001	177.328
1200	330	740	350	350	15006250000											740	350	14800	895.096	0.45977	19.5402	330	0.538054	188.319	0.247381	10.5137	177.558
1200	330	741	350	350	15006250000											741	350	14820	894.272	0.45977	19.5402	330	0.538753	188.563	0.247702	10.5274	177.788
1200	330	742	350	350	15006250000											742	350	14840	893.446	0.45977	19.5402	330	0.539453	188.808	0.248024	10.541	178.019
1200	330	743	350	350	15006250000											743	350	14860	892.619	0.45977	19.5402	330	0.540153	189.054	0.248346	10.5547	178.251
1200	330	744	350	350	15006250000											744	350	14880	891.791	0.45977	19.5402	330	0.540855	189.299	0.248669	10.5684	178.482
1200	330	745	350	350	15006250000											745	350	14900	890.962	0.45977	19.5402	330	0.541558	189.545	0.248992	10.5822	178.714
1200	330	746	350	350	15006250000											746	350	14920	890.132	0.45977	19.5402	330	0.542261	189.791	0.249315	10.5959	178.946
1200	330	747	350	350	15006250000											747	350	14940	889.301	0.45977	19.5402	330	0.542966	190.038	0.249639	10.6097	179.179
1200	330	748	350	350	15006250000											748	350	14960	888.468	0.45977	19.5402	330	0.543671	190.285	0.249964	10.6235	179.411
1200	330	749	350	350	15006250000											749	350	14980	887.635	0.45977	19.5402	330	0.544377	190.532	0.250288	10.6373	179.645
1200	330	750	350	350	15006250000											750	350	15000	886.8	0.45977	19.5402	330	0.545085	190.78	0.250614	10.6511	179.878
1200	330	751	350	350	15006250000											751	350	15020	885.964	0.45977	19.5402	330	0.545793	191.028	0.250939	10.6649	180.112
1200	330	752	350	350	15006250000											752	350	15040	885.127	0.45977	19.5402	330	0.546502	191.276	0.251265	10.6788	180.346
1200	330	753	350	350	15006250000											753	350	15060	884.289	0.45977	19.5402	330	0.547212	191.524	0.251592	10.6927	180.58
1200	330	754	350	350	15006250000											754	350	15080	883.45	0.45977	19.5402	330	0.547923	191.773	0.251919	10.7066	180.815
1200	330	755	350	350	15006250000											755	350	15100	882.61	0.45977	19.5402	330	0.548636	192.022	0.252246	10.7205	181.05
1200	330	756	350	350	15006250000											756	350	15120	881.769	0.45977	19.5402	330	0.549349	192.272	0.252574	10.7344	181.285
1200	330	757	350	350	15006250000											757	350	15140	880.926	0.45977	19.5402	330	0.550062	192.522	0.252902	10.7483	181.521
1200	330	758	350	350	15006250000											758	350	15160	880.083	0.45977	19.5402	330	0.550777	192.772	0.253231	10.7623	181.757
1200	330	759	350	350	15006250000											759	350	15180	879.238	0.45977	19.5402	330	0.551493	193.023	0.25356	10.7763	181.993
1200	330	760	350	350	15006250000											760	350	15200	878.392	0.45977	19.5402	330	0.55221	193.273	0.25389	10.7903	182.229
1200	330	761	350	350	15006250000											761	350	15220	877.545	0.45977	19.5402	330	0.552928	193.525	0.25422	10.8043	182.466
1200	330	762	350	350	15006250000											762	350	15240	876.697	0.45977	19.5402	330	0.553646	193.776	0.25455	10.8184	182.703
1200	330	763	350	350	15006250000											763	350	15260	875.848	0.45977	19.5402	330	0.554366	194.028	0.254881	10.8324	182.941
1200	330	764	350	350	15006250000											764	350	15280	874.998	0.45977	19.5402	330	0.555086	194.28	0.255212	10.8465	183.179
1200	330	765	350	350	15006250000											765	350	15300	874.147	0.45977	19.5402	330	0.555808	194.533	0.255544	10.8606	183.417
1200	330	766	350	350	15006250000											766	350	15320	873.294	0.45977	19.5402	330	0.55653	194.786	0.255876	10.8747	183.655
1200	330	767	350	350	15006250000											767	350	15340	872.441	0.45977	19.5402	330	0.557254	195.039	0.256209	10.8889	183.894
1200	330	768	350	350	15006250000											768	350	15360	871.586	0.45977	19.5402	330	0.557978	195.292	0.256542	10.903	184.133
1200	330	769	350	350	15006250000											769	350	15380	870.73	0.45977	19.5402	330	0.558703	195.546	0.256875	10.9172	184.372
1200	330	770	350	350	15006250000											770	350	15400	869.873	0.45977	19.5402	330	0.559429	195.8	0.257209	10.9314	184.612
1200	330	771	350	350	15006250000											771	350	15420	869.015	0.45977	19.5402	330	0.560157	196.055	0.257543	10.9456	184.852
1200	330	772	350	350	15006250000											772	350	15440	868.156	0.45977	19.5402	330	0.560885	196.31	0.257878	10.9598	185.092
1200	330	773	350	350	15006250000											773	350	15460	867.296	0.45977	19.5402	330	0.561614	196.565	0.258213	10.9741	185.333
1200	330	774	350	350	15006250000											774	350	15480	866.434	0.45977	19.5402	330	0.562344	196.82	0.258549	10.9883	185.573
1200	330	775	350	350	15006250000											775	350	15500	865.572	0.45977	19.5402	330	0.563075	197.076	0.258885	11.0026	185.815
1200	330	776	350	350	15006250000											776	350	15520	864.708	0.45977	19.5402	330	0.563806	197.332	0.259221	11.0169	186.056
1200	330	777	350	350	15006250000											777	350	15540	863.844	0.45977	19.5402	330	0.564539	197.589	0.259558	11.0312	186.298
1200	330	778	350	350	15006250000											778	350	15560	862.978	0.45977	19.5402	330	0.565273	197.846	0.259896	11.0456	186.54
1200	330	779	350	350	15006250000											779	350	15580	862.111	0.45977	19.5402	330	0.566008	198.103	0.260233	11.0599	186.783
1200	330	780	350	350	15006250000											780	350	15600	861.243	0.45977	19.5402	330	0.566743	198.36	0.260572	11.0743	187.025
1200	330	781	350	350	15006250000											781	350	15620	860.374	0.45977	19.5402	330	0.56748	198.618	0.26091	11.0887	187.268
1200	330	782	350	350	15006250000											782	350	15640	859.503	0.45977	19.5402	330	0.568217	198.876	0.261249	11.1031	187.512
1200	330	783	350	350	15006250000											783	350	15660	858.632	0.45977	19.5402	330	0.568956	199.135	0.261589	11.1175	187.755
1200	330	784	350	350	15006250000											784	350	15680	857.76	0.45977	19.5402	330	0.569695	199.393	0.261929	11.132	187.999
1200	330	785	350	350	15006250000											785	350	15700	856.886	0.45977	19.5402	330	0.570436	199.652	0.262269	11.1464	188.244
1200	330	786	350	350	15006250000											786	350	15720	856.011	0.45977	19.5402	330	0.571177	199.912	0.26261	11.1609	188.488
1200	330	787	350	350	15006250000											787	350	15740	855.135	0.45977	19.5402	330	0.571919	200.172	0.262951	11.1754	188.733
1200	330	788	350	350	15006250000											788	350	15760	854.258	0.45977	19.5402	330	0.572662	200.432	0.263293	11.19	188.979
1200	330	789	350	350	15006250000											789	350	15780	853.38	0.45977	19.5402	330	0.573407	200.692	0.263635	11.2045	189.224
1200	330	790	350	350	15006250000											790	350	15800	852.501	0.45977	19.5402	330	0.574152	200.953	0.263978	11.2191	189.47
1200	330	791	350	350	15006250000											791	350	15820	851.621	0.45977	19.5402	330	0.574898	201.214	0.264321	11.2336	189.716
1200	330	792	350	350	15006250000											792	350	15840	850.739	0.45977	19.5402	330	0.575645	201.476	0.264664	11.2482	189.963
1200	330	793	350	350	15006250000											793	350	15860	849.857	0.45977	19.5402	330	0.576392	201.737	0.265008	11.2628	190.21
1200	330	794	350	350	15006250000											794	350	15880	848.973	0.45977	19.5402	330	0.577141	201.999	0.265352	11.2775	190.457
1200	330	795	350	350	15006250000											795	350	15900	848.088	0.45977	19.5402	330	0.577891	202.262	0.265697	11.2921	190.704
1200	330	796	350	350	15006250000											796	350	15920	847.203	0.45977	19.5402	330	0.578642	202.525	0.266042	11.3068	190.952
1200	330	797	350	350	15006250000											797	350	15940	846.316	0.45977	19.5402	330	0.579394	202.788	0.266388	11.3215	191.2
1200	330	798	350	350	15006250000											798	350	15960	845.428	0.45977	19.5402	330	0.580146	203.051	0.266734	11.3362	191.448
1200	330	799	350	350	15006250000											799	350	15980	844.538	0.45977	19.5402	330	0.5809	203.315	0.26708	11.3509	191.697
1200	330	800	350	350	15006250000											800	350	16000	843.648	0.45977	19.5402	330	0.581654	203.579	0.267427	11.3657	191.946
1200	330	801	350	350	15006250000											801	350	16020	842.757	0.45977	19.5402	330	0.58241	203.843	0.267775	11.3804	192.195
1200	330	802	350	350	15006250000											802	350	16040	841.864	0.45977	19.5402	330	0.583166	204.108	0.268122	11.3952	192.445
1200	330	803	350	350	15006250000											803	350	16060	840.97	0.45977	19.5402	330	0.583923	204.373	0.268471	11.41	192.695
1200	330	804	350	350	15006250000											804	350	16080	840.076	0.45977	19.5402	330	0.584682	204.639	0.268819	11.4248	192.945
1200	330	805	350	350	15006250000											805	350	16100	839.18	0.45977	19.5402	330	0.585441	204.904	0.269168	11.4397	193.196
1200	330	806	350	350	15006250000											806	350	16120	838.283	0.45977	19.5402	330	0.586201	205.17	0.269518	11.4545	193.446
1200	330	807	350	350	15006250000											807	350	16140	837.385	0.45977	19.5402	330	0.586962	205.437	0.269868	11.4694	193.698
1200	330	808	350	350	15006250000											808	350	16160	836.485	0.45977	19.5402	330	0.587724	205.704	0.270218	11.4843	193.949
1200	330	809	350	350	15006250000											809	350	16180	835.585	0.45977	19.5402	330	0.588487	205.971	0.270569	11.4992	194.201
1200	330	810	350	350	15006250000											810	350	16200	834.684	0.45977	19.5402	330	0.589251	206.238	0.27092	11.5141	194.453
1200	330	811	350	350	15006250000											811	350	16220	833.781	0.45977	19.5402	330	0.590016	206.506	0.271272	11.5291	194.705
1200	330	812	350	350	15006250000											812	350	16240	832.877	0.45977	19.5402	330	0.590782	206.774	0.271624	11.544	194.958
1200	330	813	350	350	15006250000											813	350	16260	831.972	0.45977	19.5402	330	0.591549	207.042	0.271976	11.559	195.211
1200	330	814	350	350	15006250000											814	350	16280	831.067	0.45977	19.5402	330	0.592316	207.311	0.272329	11.574	195.464
1200	330	815	350	350	15006250000											815	350	16300	830.16	0.45977	19.5402	330	0.593085	207.58	0.272683	11.589	195.718
1200	330	816	350	350	15006250000											816	350	16320	829.251	0.45977	19.5402	330	0.593855	207.849	0.273037	11.6041	195.972
1200	330	817	350	350	15006250000											817	350	16340	828.342	0.45977	19.5402	330	0.594625	208.119	0.273391	11.6191	196.226
1200	330	818	350	350	15006250000											818	350	16360	827.432	0.45977	19.5402	330	0.595397	208.389	0.273746	11.6342	196.481
1200	330	819	350	350	15006250000											819	350	16380	826.52	0.45977	19.5402	330	0.596169	208.659	0.274101	11.6493	196.736
1200	330	820	350	350	15006250000											820	350	16400	825.608	0.45977	19.5402	330	0.596943	208.93	0.274456	11.6644	196.991
1200	330	821	350	350	15006250000											821	350	16420	824.694	0.45977	19.5402	330	0.597717	209.201	0.274812	11.6795	197.247
1200	330	822	350	350	15006250000											822	350	16440	823.779	0.45977	19.5402	330	0.598492	209.472	0.275169	11.6947	197.502
1200	330	823	350	350	15006250000											823	350	16460	822.863	0.45977	19.5402	330	0.599268	209.744	0.275526	11.7098	197.759
1200	330	824	350	350	15006250000											824	350	16480	821.946	0.45977	19.5402	330	0.600046	210.016	0.275883	11.725	198.015
1200	330	825	350	350	15006250000											825	350	16500	821.028	0.45977	19.5402	330	0.600824	210.288	0.276241	11.7402	198.272
1200	330	826	350	350	15006250000											826	350	16520	820.109	0.45977	19.5402	330	0.601603	210.561	0.276599	11.7555	198.529
1200	330	827	350	350	15006250000											827	350	16540	819.188	0.45977	19.5402	330	0.602383	210.834	0.276958	11.7707	198.786
1200	330	828	350	350	15006250000											828	350	16560	818.267	0.45977	19.5402	330	0.603164	211.107	0.277317	11.786	199.044
1200	330	829	350	350	15006250000											829	350	16580	817.344	0.45977	19.5402	330	0.603946	211.381	0.277676	11.8012	199.302
1200	330	830	350	350	15006250000											830	350	16600	816.42	0.45977	19.5402	330	0.604728	211.655	0.278036	11.8165	199.56
1200	330	831	350	350	15006250000											831	350	16620	815.496	0.45977	19.5402	330	0.605512	211.929	0.278396	11.8318	199.819
1200	330	832	350	350	15006250000											832	350	16640	814.57	0.45977	19.5402	330	0.606297	212.204	0.278757	11.8472	200.078
1200	330	833	350	350	15006250000											833	350	16660	813.643	0.45977	19.5402	330	0.607083	212.479	0.279118	11.8625	200.337
1200	330	834	350	350	15006250000											834	350	16680	812.714	0.45977	19.5402	330	0.607869	212.754	0.27948	11.8779	200.597
1200	330	835	350	350	15006250000											835	350	16700	811.785	0.45977	19.5402	330	0.608657	213.03	0.279842	11.8933	200.857
1200	330	836	350	350	15006250000											836	350	16720	810.855	0.45977	19.5402	330	0.609445	213.306	0.280205	11.9087	201.117
1200	330	837	350	350	15006250000											837	350	16740	809.923	0.45977	19.5402	330	0.610235	213.582	0.280568	11.9241	201.377
1200	330	838	350	350	15006250000											838	350	16760	808.991	0.45977	19.5402	330	0.611025	213.859	0.280931	11.9396	201.638
1200	330	839	350	350	15006250000											839	350	16780	808.057	0.45977	19.5402	330	0.611816	214.136	0.281295	11.955	201.899
1200	330	840	350	350	15006250000											840	350	16800	807.122	0.45977	19.5402	330	0.612609	214.413	0.281659	11.9705	202.161
1200	330	841	350	350	15006250000											841	350	16820	806.186	0.45977	19.5402	330	0.613402	214.691	0.282024	11.986	202.423
1200	330	842	350	350	15006250000											842	350	16840	805.249	0.45977	19.5402	330	0.614196	214.969	0.282389	12.0015	202.685
1200	330	843	350	350	15006250000											843	350	16860	804.311	0.45977	19.5402	330	0.614991	215.247	0.282754	12.0171	202.947
1200	330	844	350	350	15006250000											844	350	16880	803.371	0.45977	19.5402	330	0.615787	215.525	0.28312	12.0326	203.21
1200	330	845	350	350	15006250000											845	350	16900	802.431	0.45977	19.5402	330	0.616584	215.804	0.283487	12.0482	203.473
1200	330	846	350	350	15006250000											846	350	16920	801.489	0.45977	19.5402	330	0.617382	216.084	0.283854	12.0638	203.736
1200	330	847	350	350	15006250000											847	350	16940	800.547	0.45977	19.5402	330	0.618181	216.363	0.284221	12.0794	204
1200	330	848	350	350	15006250000											848	350	16960	799.603	0.45977	19.5402	330	0.618981	216.643	0.284589	12.095	204.264
1200	330	849	350	350	15006250000											849	350	16980	798.658	0.45977	19.5402	330	0.619781	216.923	0.284957	12.1107	204.528
1200	330	850	350	350	15006250000											850	350	17000	797.712	0.45977	19.5402	330	0.620583	217.204	0.285326	12.1263	204.792
1200	330	851	350	350	15006250000											851	350	17020	796.765	0.45977	19.5402	330	0.621386	217.485	0.285695	12.142	205.057
1200	330	852	350	350	15006250000											852	350	17040	795.817	0.45977	19.5402	330	0.622189	217.766	0.286064	12.1577	205.322
1200	330	853	350	350	15006250000											853	350	17060	794.867	0.45977	19.5402	330	0.622994	218.048	0.286434	12.1734	205.588
1200	330	854	350	350	15006250000											854	350	17080	793.917	0.45977	19.5402	330	0.623799	218.33	0.286804	12.1892	205.854
1200	330	855	350	350	15006250000											855	350	17100	792.965	0.45977	19.5402	330	0.624606	218.612	0.287175	12.2049	206.12
1200	330	856	350	350	15006250000											856	350	17120	792.013	0.45977	19.5402	330	0.625413	218.895	0.287546	12.2207	206.386
1200	330	857	350	350	15006250000											857	350	17140	791.059	0.45977	19.5402	330	0.626221	219.177	0.287918	12.2365	206.653
1200	330	858	350	350	15006250000											858	350	17160	790.104	0.45977	19.5402	330	0.627031	219.461	0.28829	12.2523	206.92
1200	330	859	350	350	15006250000											859	350	17180	789.148	0.45977	19.5402	330	0.627841	219.744	0.288662	12.2682	207.187
1200	330	860	350	350	15006250000											860	350	17200	788.191	0.45977	19.5402	330	0.628652	220.028	0.289035	12.284	207.455
1200	330	861	350	350	15006250000											861	350	17220	787.232	0.45977	19.5402	330	0.629464	220.312	0.289409	12.2999	207.723
1200	330	862	350	350	15006250000											862	350	17240	786.273	0.45977	19.5402	330	0.630277	220.597	0.289783	12.3158	207.991
1200	330	863	350	350	15006250000											863	350	17260	785.313	0.45977	19.5402	330	0.631091	220.882	0.290157	12.3317	208.26
1200	330	864	350	350	15006250000											864	350	17280	784.351	0.45977	19.5402	330	0.631906	221.167	0.290531	12.3476	208.529
1200	330	865	350	350	15006250000											865	350	17300	783.388	0.45977	19.5402	330	0.632722	221.453	0.290907	12.3635	208.798
1200	330	866	350	350	15006250000											866	350	17320	782.424	0.45977	19.5402	330	0.633539	221.738	0.291282	12.3795	209.068
1200	330	867	350	350	15006250000											867	350	17340	781.46	0.45977	19.5402	330	0.634356	222.025	0.291658	12.3955	209.338
1200	330	868	350	350	15006250000											868	350	17360	780.494	0.45977	19.5402	330	0.635175	222.311	0.292034	12.4115	209.608
1200	330	869	350	350	15006250000											869	350	17380	779.526	0.45977	19.5402	330	0.635995	222.598	0.292411	12.4275	209.878
1200	330	870	350	350	15006250000											870	350	17400	778.558	0.45977	19.5402	330	0.636815	222.885	0.292789	12.4435	210.149
1200	330	871	350	350	15006250000											871	350	17420	777.589	0.45977	19.5402	330	0.637637	223.173	0.293166	12.4596	210.42
1200	330	872	350	350	15006250000											872	350	17440	776.618	0.45977	19.5402	330	0.638459	223.461	0.293544	12.4756	210.692
1200	330	873	350	350	15006250000											873	350	17460	775.647	0.45977	19.5402	330	0.639283	223.749	0.293923	12.4917	210.963
1200	330	874	350	350	15006250000											874	350	17480	774.674	0.45977	19.5402	330	0.640107	224.037	0.294302	12.5078	211.235
1200	330	875	350	350	15006250000											875	350	17500	773.7	0.45977	19.5402	330	0.640932	224.326	0.294681	12.524	211.508
1200	330	876	350	350	15006250000											876	350	17520	772.725	0.45977	19.5402	330	0.641758	224.615	0.295061	12.5401	211.78
1200	330	877	350	350	15006250000											877	350	17540	771.749	0.45977	19.5402	330	0.642586	224.905	0.295442	12.5563	212.053
1200	330	878	350	350	15006250000											878	350	17560	770.772	0.45977	19.5402	330	0.643414	225.195	0.295822	12.5725	212.327
1200	330	879	350	350	15006250000											879	350	17580	769.793	0.45977	19.5402	330	0.644243	225.485	0.296204	12.5887	212.6
1200	330	880	350	350	15006250000											880	350	17600	768.814	0.45977	19.5402	330	0.645073	225.775	0.296585	12.6049	212.874
1200	330	881	350	350	15006250000											881	350	17620	767.834	0.45977	19.5402	330	0.645904	226.066	0.296967	12.6211	213.148
1200	330	882	350	350	15006250000											882	350	17640	766.852	0.45977	19.5402	330	0.646736	226.357	0.29735	12.6374	213.423
1200	330	883	350	350	15006250000											883	350	17660	765.869	0.45977	19.5402	330	0.647569	226.649	0.297733	12.6536	213.698
1200	330	884	350	350	15006250000											884	350	17680	764.885	0.45977	19.5402	330	0.648402	226.941	0.298116	12.6699	213.973
1200	330	885	350	350	15006250000											885	350	17700	763.9	0.45977	19.5402	330	0.649237	227.233	0.2985	12.6862	214.248
1200	330	886	350	350	15006250000											886	350	17720	762.914	0.45977	19.5402	330	0.650073	227.525	0.298884	12.7026	214.524
1200	330	887	350	350	15006250000											887	350	17740	761.927	0.45977	19.5402	330	0.650909	227.818	0.299269	12.7189	214.8
1200	330	888	350	350	15006250000											888	350	17760	760.939	0.45977	19.5402	330	0.651747	228.111	0.299654	12.7353	215.076
1200	330	889	350	350	15006250000											889	350	17780	759.949	0.45977	19.5402	330	0.652585	228.405	0.300039	12.7517	215.353
1200	330	890	350	350	15006250000											890	350	17800	758.959	0.45977	19.5402	330	0.653425	228.699	0.300425	12.7681	215.63
1200	330	891	350	350	15006250000											891	350	17820	757.967	0.45977	19.5402	330	0.654265	228.993	0.300812	12.7845	215.908
1200	330	892	350	350	15006250000											892	350	17840	756.974	0.45977	19.5402	330	0.655107	229.287	0.301198	12.8009	216.185
1200	330	893	350	350	15006250000											893	350	17860	755.98	0.45977	19.5402	330	0.655949	229.582	0.301586	12.8174	216.463
1200	330	894	350	350	15006250000											894	350	17880	754.985	0.45977	19.5402	330	0.656792	229.877	0.301973	12.8339	216.741
1200	330	895	350	350	15006250000											895	350	17900	753.989	0.45977	19.5402	330	0.657636	230.173	0.302361	12.8504	217.02
1200	330	896	350	350	15006250000											896	350	17920	752.992	0.45977	19.5402	330	0.658481	230.468	0.30275	12.8669	217.299
1200	330	897	350	350	15006250000											897	350	17940	751.994	0.45977	19.5402	330	0.659327	230.765	0.303139	12.8834	217.578
1200	330	898	350	350	15006250000											898	350	17960	750.994	0.45977	19.5402	330	0.660174	231.061	0.303528	12.9	217.858
1200	330	899	350	350	15006250000											899	350	17980	749.994	0.45977	19.5402	330	0.661022	231.358	0.303918	12.9165	218.137
1200	330	900	350	350	15006250000											900	350	18000	748.992	0.45977	19.5402	330	0.661871	231.655	0.304309	12.9331	218.417
1200	330	901	350	350	15006250000											901	350	18020	747.989	0.45977	19.5402	330	0.662721	231.952	0.304699	12.9497	218.698
1200	330	902	350	350	15006250000											902	350	18040	746.985	0.45977	19.5402	330	0.663572	232.25	0.30509	12.9663	218.979
1200	330	903	350	350	15006250000											903	350	18060	745.98	0.45977	19.5402	330	0.664424	232.548	0.305482	12.983	219.26
1200	330	904	350	350	15006250000											904	350	18080	744.974	0.45977	19.5402	330	0.665276	232.847	0.305874	12.9996	219.541
1200	330	905	350	350	15006250000											905	350	18100	743.967	0.45977	19.5402	330	0.66613	233.145	0.306267	13.0163	219.823
1200	330	906	350	350	15006250000											906	350	18120	742.959	0.45977	19.5402	330	0.666984	233.445	0.306659	13.033	220.105
1200	330	907	350	350	15006250000											907	350	18140	741.949	0.45977	19.5402	330	0.66784	233.744	0.307053	13.0497	220.387
1200	330	908	350	350	15006250000											908	350	18160	740.938	0.45977	19.5402	330	0.668696	234.044	0.307447	13.0665	220.67
1200	330	909	350	350	15006250000											909	350	18180	739.927	0.45977	19.5402	330	0.669554	234.344	0.307841	13.0832	220.953
1200	330	910	350	350	15006250000											910	350	18200	738.914	0.45977	19.5402	330	0.670412	234.644	0.308235	13.1	221.236
1200	330	911	350	350	15006250000											911	350	18220	737.9	0.45977	19.5402	330	0.671271	234.945	0.30863	13.1168	221.519
1200	330	912	350	350	15006250000											912	350	18240	736.885	0.45977	19.5402	330	0.672131	235.246	0.309026	13.1336	221.803
1200	330	913	350	350	15006250000											913	350	18260	735.869	0.45977	19.5402	330	0.672993	235.547	0.309422	13.1504	222.088
1200	330	914	350	350	15006250000											914	350	18280	734.852	0.45977	19.5402	330	0.673855	235.849	0.309818	13.1673	222.372
1200	330	915	350	350	15006250000											915	350	18300	733.833	0.45977	19.5402	330	0.674718	236.151	0.310215	13.1841	222.657
1200	330	916	350	350	15006250000											916	350	18320	732.814	0.45977	19.5402	330	0.675582	236.454	0.310612	13.201	222.942
1200	330	917	350	350	15006250000											917	350	18340	731.793	0.45977	19.5402	330	0.676447	236.756	0.31101	13.2179	223.227
1200	330	918	350	350	15006250000											918	350	18360	730.771	0.45977	19.5402	330	0.677312	237.059	0.311408	13.2348	223.513
1200	330	919	350	350	15006250000											919	350	18380	729.748	0.45977	19.5402	330	0.678179	237.363	0.311807	13.2518	223.799
1200	330	920	350	350	15006250000											920	350	18400	728.724	0.45977	19.5402	330	0.679047	237.666	0.312206	13.2687	224.086
1200	330	921	350	350	15006250000											921	350	18420	727.699	0.45977	19.5402	330	0.679916	237.971	0.312605	13.2857	224.372
1200	330	922	350	350	15006250000											922	350	18440	726.673	0.45977	19.5402	330	0.680785	238.275	0.313005	13.3027	224.659
1200	330	923	350	350	15006250000											923	350	18460	725.646	0.45977	19.5402	330	0.681656	238.58	0.313405	13.3197	224.946
1200	330	924	350	350	15006250000											924	350	18480	724.618	0.45977	19.5402	330	0.682528	238.885	0.313806	13.3367	225.234
1200	330	925	350	350	15006250000											925	350	18500	723.588	0.45977	19.5402	330	0.6834	239.19	0.314207	13.3538	225.522
1200	330	926	350	350	15006250000											926	350	18520	722.557	0.45977	19.5402	330	0.684273	239.496	0.314608	13.3709	225.81
1200	330	927	350	350	15006250000											927	350	18540	721.526	0.45977	19.5402	330	0.685148	239.802	0.31501	13.3879	226.099
1200	330	928	350	350	15006250000											928	350	18560	720.493	0.45977	19.5402	330	0.686023	240.108	0.315413	13.405	226.388
1200	330	929	350	350	15006250000											929	350	18580	719.459	0.45977	19.5402	330	0.686899	240.415	0.315816	13.4222	226.677
1200	330	930	350	350	15006250000											930	350	18600	718.424	0.45977	19.5402	330	0.687777	240.722	0.316219	13.4393	226.966
1200	330	931	350	350	15006250000											931	350	18620	717.387	0.45977	19.5402	330	0.688655	241.029	0.316623	13.4565	227.256
1200	330	932	350	350	15006250000											932	350	18640	716.35	0.45977	19.5402	330	0.689534	241.337	0.317027	13.4736	227.546
1200	330	933	350	350	15006250000											933	350	18660	715.312	0.45977	19.5402	330	0.690414	241.645	0.317432	13.4908	227.837
1200	330	934	350	350	15006250000											934	350	18680	714.272	0.45977	19.5402	330	0.691295	241.953	0.317837	13.5081	228.127
1200	330	935	350	350	15006250000											935	350	18700	713.232	0.45977	19.5402	330	0.692177	242.262	0.318242	13.5253	228.418
1200	330	936	350	350	15006250000											936	350	18720	712.19	0.45977	19.5402	330	0.69306	242.571	0.318648	13.5425	228.71
1200	330	937	350	350	15006250000											937	350	18740	711.147	0.45977	19.5402	330	0.693943	242.88	0.319054	13.5598	229.001
1200	330	938	350	350	15006250000											938	350	18760	710.103	0.45977	19.5402	330	0.694828	243.19	0.319461	13.5771	229.293
1200	330	939	350	350	15006250000											939	350	18780	709.058	0.45977	19.5402	330	0.695714	243.5	0.319868	13.5944	229.586
1200	330	940	350	350	15006250000											940	350	18800	708.012	0.45977	19.5402	330	0.6966	243.81	0.320276	13.6117	229.878
1200	330	941	350	350	15006250000											941	350	18820	706.964	0.45977	19.5402	330	0.697488	244.121	0.320684	13.6291	230.171
1200	330	942	350	350	15006250000											942	350	18840	705.916	0.45977	19.5402	330	0.698377	244.432	0.321093	13.6464	230.464
1200	330	943	350	350	15006250000											943	350	18860	704.866	0.45977	19.5402	330	0.699266	244.743	0.321502	13.6638	230.758
1200	330	944	350	350	15006250000											944	350	18880	703.815	0.45977	19.5402	330	0.700156	245.055	0.321911	13.6812	231.052
1200	330	945	350	350	15006250000											945	350	18900	702.764	0.45977	19.5402	330	0.701048	245.367	0.322321	13.6986	231.346
1200	330	946	350	350	15006250000											946	350	18920	701.711	0.45977	19.5402	330	0.70194	245.679	0.322731	13.7161	231.64
1200	330	947	350	350	15006250000											947	350	18940	700.657	0.45977	19.5402	330	0.702833	245.992	0.323142	13.7335	231.935
1200	330	948	350	350	15006250000											948	350	18960	699.602	0.45977	19.5402	330	0.703727	246.305	0.323553	13.751	232.23
1200	330	949	350	350	15006250000											949	350	18980	698.545	0.45977	19.5402	330	0.704623	246.618	0.323964	13.7685	232.525
1200	330	950	350	350	15006250000											950	350	19000	697.488	0.45977	19.5402	330	0.705519	246.932	0.324376	13.786	232.821
1200	330	951	350	350	15006250000											951	350	19020	696.43	0.45977	19.5402	330	0.706416	247.245	0.324789	13.8035	233.117
1200	330	952	350	350	15006250000											952	350	19040	695.37	0.45977	19.5402	330	0.707314	247.56	0.325202	13.8211	233.413
1200	330	953	350	350	15006250000											953	350	19060	694.309	0.45977	19.5402	330	0.708213	247.874	0.325615	13.8386	233.71
1200	330	954	350	350	15006250000											954	350	19080	693.247	0.45977	19.5402	330	0.709112	248.189	0.326029	13.8562	234.007
1200	330	955	350	350	15006250000											955	350	19100	692.184	0.45977	19.5402	330	0.710013	248.505	0.326443	13.8738	234.304
1200	330	956	350	350	15006250000											956	350	19120	691.12	0.45977	19.5402	330	0.710915	248.82	0.326857	13.8914	234.602
1200	330	957	350	350	15006250000											957	350	19140	690.055	0.45977	19.5402	330	0.711818	249.136	0.327272	13.9091	234.9
1200	330	958	350	350	15006250000											958	350	19160	688.989	0.45977	19.5402	330	0.712721	249.452	0.327688	13.9267	235.198
1200	330	959	350	350	15006250000											959	350	19180	687.922	0.45977	19.5402	330	0.713626	249.769	0.328104	13.9444	235.496
1200	330	960	350	350	15006250000											960	350	19200	686.853	0.45977	19.5402	330	0.714531	250.086	0.32852	13.9621	235.795
1200	330	961	350	350	15006250000											961	350	19220	685.784	0.45977	19.5402	330	0.715438	250.403	0.328937	13.9798	236.094
1200	330	962	350	350	15006250000											962	350	19240	684.713	0.45977	19.5402	330	0.716345	250.721	0.329354	13.9975	236.394
1200	330	963	350	350	15006250000											963	350	19260	683.641	0.45977	19.5402	330	0.717253	251.039	0.329772	14.0153	236.694
1200	330	964	350	350	15006250000											964	350	19280	682.568	0.45977	19.5402	330	0.718163	251.357	0.33019	14.0331	236.994
1200	330	965	350	350	15006250000											965	350	19300	681.494	0.45977	19.5402	330	0.719073	251.676	0.330608	14.0509	237.294
1200	330	966	350	350	15006250000											966	350	19320	680.419	0.45977	19.5402	330	0.719984	251.994	0.331027	14.0687	237.595
1200	330	967	350	350	15006250000											967	350	19340	679.342	0.45977	19.5402	330	0.720896	252.314	0.331447	14.0865	237.896
1200	330	968	350	350	15006250000											968	350	19360	678.265	0.45977	19.5402	330	0.721809	252.633	0.331866	14.1043	238.197
1200	330	969	350	350	15006250000											969	350	19380	677.187	0.45977	19.5402	330	0.722723	252.953	0.332287	14.1222	238.499
1200	330	970	350	350	15006250000											970	350	19400	676.107	0.45977	19.5402	330	0.723638	253.273	0.332707	14.1401	238.801
1200	330	971	350	350	15006250000											971	350	19420	675.026	0.45977	19.5402	330	0.724554	253.594	0.333128	14.158	239.103
1200	330	972	350	350	15006250000											972	350	19440	673.944	0.45977	19.5402	330	0.725471	253.915	0.33355	14.1759	239.405
1200	330	973	350	350	15006250000											973	350	19460	672.861	0.45977	19.5402	330	0.726389	254.236	0.333972	14.1938	239.708
1200	330	974	350	350	15006250000											974	350	19480	671.777	0.45977	19.5402	330	0.727307	254.558	0.334394	14.2118	240.011
1200	330	975	350	350	15006250000											975	350	19500	670.692	0.45977	19.5402	330	0.728227	254.879	0.334817	14.2297	240.315
1200	330	976	350	350	15006250000											976	350	19520	669.606	0.45977	19.5402	330	0.729148	255.202	0.33524	14.2477	240.619
1200	330	977	350	350	15006250000											977	350	19540	668.518	0.45977	19.5402	330	0.730069	255.524	0.335664	14.2657	240.923
1200	330	978	350	350	15006250000											978	350	19560	667.43	0.45977	19.5402	330	0.730992	255.847	0.336088	14.2837	241.227
1200	330	979	350	350	15006250000											979	350	19580	666.34	0.45977	19.5402	330	0.731915	256.17	0.336513	14.3018	241.532
1200	330	980	350	350	15006250000											980	350	19600	665.249	0.45977	19.5402	330	0.73284	256.494	0.336938	14.3199	241.837
1200	330	981	350	350	15006250000											981	350	19620	664.157	0.45977	19.5402	330	0.733765	256.818	0.337363	14.3379	242.142
1200	330	982	350	350	15006250000											982	350	19640	663.064	0.45977	19.5402	330	0.734691	257.142	0.337789	14.356	242.448
1200	330	983	350	350	15006250000											983	350	19660	661.97	0.45977	19.5402	330	0.735618	257.466	0.338215	14.3742	242.754
1200	330	984	350	350	15006250000											984	350	19680	660.875	0.45977	19.5402	330	0.736547	257.791	0.338642	14.3923	243.06
1200	330	985	350	350	15006250000											985	350	19700	659.779	0.45977	19.5402	330	0.737476	258.116	0.339069	14.4104	243.367
1200	330	986	350	350	15006250000											986	350	19720	658.681	0.45977	19.5402	330	0.738406	258.442	0.339497	14.4286	243.674
1200	330	987	350	350	15006250000											987	350	19740	657.583	0.45977	19.5402	330	0.739337	258.768	0.339925	14.4468	243.981
1200	330	988	350	350	15006250000											988	350	19760	656.483	0.45977	19.5402	330	0.740269	259.094	0.340353	14.465	244.289
1200	330	989	350	350	15006250000											989	350	19780	655.382	0.45977	19.5402	330	0.741202	259.421	0.340782	14.4832	244.596
1200	330	990	350	350	15006250000											990	350	19800	654.28	0.45977	19.5402	330	0.742135	259.747	0.341212	14.5015	244.905
1200	330	991	350	350	15006250000											991	350	19820	653.177	0.45977	19.5402	330	0.74307	260.075	0.341641	14.5198	245.213
1200	330	992	350	350	15006250000											992	350	19840	652.073	0.45977	19.5402	330	0.744006	260.402	0.342072	14.538	245.522
1200	330	993	350	350	15006250000											993	350	19860	650.968	0.45977	19.5402	330	0.744942	260.73	0.342502	14.5563	245.831
1200	330	994	350	350	15006250000											994	350	19880	649.862	0.45977	19.5402	330	0.74588	261.058	0.342933	14.5747	246.14
1200	330	995	350	350	15006250000											995	350	19900	648.754	0.45977	19.5402	330	0.746819	261.387	0.343365	14.593	246.45
1200	330	996	350	350	15006250000											996	350	19920	647.645	0.45977	19.5402	330	0.747758	261.715	0.343797	14.6114	246.76
1200	330	997	350	350	15006250000											997	350	19940	646.536	0.45977	19.5402	330	0.748698	262.044	0.344229	14.6297	247.07
1200	330	998	350	350	15006250000											998	350	19960	645.425	0.45977	19.5402	330	0.74964	262.374	0.344662	14.6481	247.381
1200	330	999	350	350	15006250000											999	350	19980	644.313	0.45977	19.5402	330	0.750582	262.704	0.345095	14.6665	247.692
1200	330	1000	350	350	15006250000											1000	350	20000	643.2	0.45977	19.5402	330	0.751525	263.034	0.345529	14.685	248.003
1200	330	1001	350	350	15006250000											1001	350	20020	642.086	0.45977	19.5402	330	0.75247	263.364	0.345963	14.7034	248.315
1200	330	1002	350	350	15006250000											1002	350	20040	640.971	0.45977	19.5402	330	0.753415	263.695	0.346398	14.7219	248.627
1200	330	1003	350	350	15006250000											1003	350	20060	639.854	0.45977	19.5402	330	0.754361	264.026	0.346833	14.7404	248.939
1200	330	1004	350	350	15006250000											1004	350	20080	638.737	0.45977	19.5402	330	0.755308	264.358	0.347268	14.7589	249.252
1200	330	1005	350	350	15006250000											1005	350	20100	637.618	0.45977	19.5402	330	0.756256	264.69	0.347704	14.7774	249.564
1200	330	1006	350	350	15006250000											1006	350	20120	636.498	0.45977	19.5402	330	0.757205	265.022	0.34814	14.796	249.878
1200	330	1007	350	350	15006250000											1007	350	20140	635.378	0.45977	19.5402	330	0.758155	265.354	0.348577	14.8145	250.191
1200	330	1008	350	350	15006250000											1008	350	20160	634.256	0.45977	19.5402	330	0.759105	265.687	0.349014	14.8331	250.505
1200	330	1009	350	350	15006250000											1009	350	20180	633.132	0.45977	19.5402	330	0.760057	266.02	0.349452	14.8517	250.819
1200	330	1010	350	350	15006250000											1010	350	20200	632.008	0.45977	19.5402	330	0.76101	266.353	0.34989	14.8703	251.133
1200	330	1011	350	350	15006250000											1011	350	20220	630.883	0.45977	19.5402	330	0.761964	266.687	0.350328	14.8889	251.448
1200	330	1012	350	350	15006250000											1012	350	20240	629.757	0.45977	19.5402	330	0.762918	267.021	0.350767	14.9076	251.763
1200	330	1013	350	350	15006250000											1013	350	20260	628.629	0.45977	19.5402	330	0.763874	267.356	0.351206	14.9263	252.078
1200	330	1014	350	350	15006250000											1014	350	20280	627.5	0.45977	19.5402	330	0.76483	267.691	0.351646	14.945	252.394
1200	330	1015	350	350	15006250000											1015	350	20300	626.371	0.45977	19.5402	330	0.765788	268.026	0.352086	14.9637	252.71
1200	330	1016	350	350	15006250000											1016	350	20320	625.24	0.45977	19.5402	330	0.766746	268.361	0.352527	14.9824	253.026
1200	330	1017	350	350	15006250000											1017	350	20340	624.108	0.45977	19.5402	330	0.767705	268.697	0.352968	15.0011	253.343
1200	330	1018	350	350	15006250000											1018	350	20360	622.975	0.45977	19.5402	330	0.768665	269.033	0.353409	15.0199	253.66
1200	330	1019	350	350	15006250000											1019	350	20380	621.841	0.45977	19.5402	330	0.769627	269.369	0.353851	15.0387	253.977
1200	330	1020	350	350	15006250000											1020	350	20400	620.705	0.45977	19.5402	330	0.770589	269.706	0.354294	15.0575	254.294
1200	330	1021	350	350	15006250000											1021	350	20420	619.569	0.45977	19.5402	330	0.771552	270.043	0.354736	15.0763	254.612
1200	330	1022	350	350	15006250000											1022	350	20440	618.431	0.45977	19.5402	330	0.772516	270.381	0.35518	15.0951	254.93
1200	330	1023	350	350	15006250000											1023	350	20460	617.293	0.45977	19.5402	330	0.773481	270.718	0.355623	15.114	255.249
1200	330	1024	350	350	15006250000											1024	350	20480	616.153	0.45977	19.5402	330	0.774447	271.056	0.356067	15.1329	255.567
1200	330	1025	350	350	15006250000											1025	350	20500	615.012	0.45977	19.5402	330	0.775414	271.395	0.356512	15.1518	255.886
1200	330	1026	350	350	15006250000											1026	350	20520	613.87	0.45977	19.5402	330	0.776381	271.733	0.356957	15.1707	256.206
1200	330	1027	350	350	15006250000											1027	350	20540	612.727	0.45977	19.5402	330	0.77735	272.073	0.357402	15.1896	256.526
1200	330	1028	350	350	15006250000											1028	350	20560	611.583	0.45977	19.5402	330	0.77832	272.412	0.357848	15.2085	256.846
1200	330	1029	350	350	15006250000											1029	350	20580	610.437	0.45977	19.5402	330	0.77929	272.752	0.358294	15.2275	257.166
1200	330	1030	350	350	15006250000											1030	350	20600	609.291	0.45977	19.5402	330	0.780262	273.092	0.358741	15.2465	257.486
1200	330	1031	350	350	15006250000											1031	350	20620	608.143	0.45977	19.5402	330	0.781234	273.432	0.359188	15.2655	257.807
1200	330	1032	350	350	15006250000											1032	350	20640	606.995	0.45977	19.5402	330	0.782208	273.773	0.359636	15.2845	258.129
1200	330	1033	350	350	15006250000											1033	350	20660	605.845	0.45977	19.5402	330	0.783182	274.114	0.360084	15.3036	258.45
1200	330	1034	350	350	15006250000											1034	350	20680	604.694	0.45977	19.5402	330	0.784158	274.455	0.360532	15.3226	258.772
1200	330	1035	350	350	15006250000											1035	350	20700	603.542	0.45977	19.5402	330	0.785134	274.797	0.360981	15.3417	259.094
1200	330	1036	350	350	15006250000											1036	350	20720	602.389	0.45977	19.5402	330	0.786111	275.139	0.36143	15.3608	259.417
1200	330	1037	350	350	15006250000											1037	350	20740	601.235	0.45977	19.5402	330	0.787089	275.481	0.36188	15.3799	259.739
1200	330	1038	350	350	15006250000											1038	350	20760	600.079	0.45977	19.5402	330	0.788068	275.824	0.36233	15.399	260.063
1200	330	1039	350	350	15006250000											1039	350	20780	598.923	0.45977	19.5402	330	0.789049	276.167	0.362781	15.4182	260.386
1200	330	1040	350	350	15006250000											1040	350	20800	597.765	0.45977	19.5402	330	0.79003	276.51	0.363232	15.4374	260.71
1200	330	1041	350	350	15006250000											1041	350	20820	596.606	0.45977	19.5402	330	0.791012	276.854	0.363683	15.4565	261.034
1200	330	1042	350	350	15006250000											1042	350	20840	595.447	0.45977	19.5402	330	0.791994	277.198	0.364135	15.4758	261.358
1200	330	1043	350	350	15006250000											1043	350	20860	594.286	0.45977	19.5402	330	0.792978	277.542	0.364588	15.495	261.683
1200	330	1044	350	350	15006250000											1044	350	20880	593.124	0.45977	19.5402	330	0.793963	277.887	0.36504	15.5142	262.008
1200	330	1045	350	350	15006250000											1045	350	20900	591.96	0.45977	19.5402	330	0.794949	278.232	0.365494	15.5335	262.333
1200	330	1046	350	350	15006250000											1046	350	20920	590.796	0.45977	19.5402	330	0.795935	278.577	0.365947	15.5528	262.659
1200	330	1047	350	350	15006250000											1047	350	20940	589.631	0.45977	19.5402	330	0.796923	278.923	0.366401	15.5721	262.985
1200	330	1048	350	350	15006250000											1048	350	20960	588.464	0.45977	19.5402	330	0.797912	279.269	0.366856	15.5914	263.311
1200	330	1049	350	350	15006250000											1049	350	20980	587.297	0.45977	19.5402	330	0.798901	279.615	0.367311	15.6107	263.637
1200	330	1050	350	350	15006250000											1050	350	21000	586.128	0.45977	19.5402	330	0.799892	279.962	0.367766	15.6301	263.964
1200	330	1051	350	350	15006250000											1051	350	21020	584.958	0.45977	19.5402	330	0.800883	280.309	0.368222	15.6494	264.291
1200	330	1052	350	350	15006250000											1052	350	21040	583.787	0.45977	19.5402	330	0.801875	280.656	0.368678	15.6688	264.619
1200	330	1053	350	350	15006250000											1053	350	21060	582.615	0.45977	19.5402	330	0.802869	281.004	0.369135	15.6882	264.947
1200	330	1054	350	350	15006250000											1054	350	21080	581.442	0.45977	19.5402	330	0.803863	281.352	0.369592	15.7077	265.275
1200	330	1055	350	350	15006250000											1055	350	21100	580.268	0.45977	19.5402	330	0.804858	281.7	0.37005	15.7271	265.603
1200	330	1056	350	350	15006250000											1056	350	21120	579.092	0.45977	19.5402	330	0.805854	282.049	0.370508	15.7466	265.932
1200	330	1057	350	350	15006250000											1057	350	21140	577.916	0.45977	19.5402	330	0.806851	282.398	0.370966	15.7661	266.261
1200	330	1058	350	350	15006250000											1058	350	21160	576.738	0.45977	19.5402	330	0.807849	282.747	0.371425	15.7856	266.59
1200	330	1059	350	350	15006250000											1059	350	21180	575.559	0.45977	19.5402	330	0.808848	283.097	0.371884	15.8051	266.92
1200	330	1060	350	350	15006250000											1060	350	21200	574.38	0.45977	19.5402	330	0.809848	283.447	0.372344	15.8246	267.25
1200	330	1061	350	350	15006250000											1061	350	21220	573.199	0.45977	19.5402	330	0.810849	283.797	0.372804	15.8442	267.58
1200	330	1062	350	350	15006250000											1062	350	21240	572.016	0.45977	19.5402	330	0.81185	284.148	0.373265	15.8637	267.911
1200	330	1063	350	350	15006250000											1063	350	21260	570.833	0.45977	19.5402	330	0.812853	284.499	0.373726	15.8833	268.242
1200	330	1064	350	350	15006250000											1064	350	21280	569.649	0.45977	19.5402	330	0.813857	284.85	0.374187	15.9029	268.573
1200	330	1065	350	350	15006250000											1065	350	21300	568.464	0.45977	19.5402	330	0.814861	285.201	0.374649	15.9226	268.904
1200	330	1066	350	350	15006250000											1066	350	21320	567.277	0.45977	19.5402	330	0.815867	285.553	0.375111	15.9422	269.236
1200	330	1067	350	350	15006250000											1067	350	21340	566.089	0.45977	19.5402	330	0.816873	285.906	0.375574	15.9619	269.568
1200	330	1068	350	350	15006250000											1068	350	21360	564.901	0.45977	19.5402	330	0.817881	286.258	0.376037	15.9816	269.901
1200	330	1069	350	350	15006250000											1069	350	21380	563.711	0.45977	19.5402	330	0.818889	286.611	0.376501	16.0013	270.233
1200	330	1070	350	350	15006250000											1070	350	21400	562.52	0.45977	19.5402	330	0.819899	286.965	0.376965	16.021	270.567
1200	330	1071	350	350	15006250000											1071	350	21420	561.328	0.45977	19.5402	330	0.820909	287.318	0.377429	16.0407	270.9
1200	330	1072	350	350	15006250000											1072	350	21440	560.134	0.45977	19.5402	330	0.82192	287.672	0.377894	16.0605	271.234
1200	330	1073	350	350	15006250000											1073	350	21460	558.94	0.45977	19.5402	330	0.822932	288.026	0.37836	16.0803	271.568
1200	330	1074	350	350	15006250000											1074	350	21480	557.745	0.45977	19.5402	330	0.823945	288.381	0.378825	16.1001	271.902
1200	330	1075	350	350	15006250000											1075	350	21500	556.548	0.45977	19.5402	330	0.824959	288.736	0.379292	16.1199	272.237
1200	330	1076	350	350	15006250000											1076	350	21520	555.35	0.45977	19.5402	330	0.825974	289.091	0.379758	16.1397	272.572
1200	330	1077	350	350	15006250000											1077	350	21540	554.152	0.45977	19.5402	330	0.82699	289.447	0.380225	16.1596	272.907
1200	330	1078	350	350	15006250000											1078	350	21560	552.952	0.45977	19.5402	330	0.828007	289.802	0.380693	16.1794	273.242
1200	330	1079	350	350	15006250000											1079	350	21580	551.751	0.45977	19.5402	330	0.829025	290.159	0.381161	16.1993	273.578
1200	330	1080	350	350	15006250000											1080	350	21600	550.548	0.45977	19.5402	330	0.830044	290.515	0.381629	16.2192	273.914
1200	330	1081	350	350	15006250000											1081	350	21620	549.345	0.45977	19.5402	330	0.831063	290.872	0.382098	16.2392	274.251
1200	330	1082	350	350	15006250000											1082	350	21640	548.141	0.45977	19.5402	330	0.832084	291.229	0.382567	16.2591	274.588
1200	330	1083	350	350	15006250000											1083	350	21660	546.935	0.45977	19.5402	330	0.833106	291.587	0.383037	16.2791	274.925
1200	330	1084	350	350	15006250000											1084	350	21680	545.729	0.45977	19.5402	330	0.834128	291.945	0.383507	16.2991	275.262
1200	330	1085	350	350	15006250000											1085	350	21700	544.521	0.45977	19.5402	330	0.835152	292.303	0.383978	16.3191	275.6
1200	330	1086	350	350	15006250000											1086	350	21720	543.312	0.45977	19.5402	330	0.836176	292.662	0.384449	16.3391	275.938
1200	330	1087	350	350	15006250000											1087	350	21740	542.102	0.45977	19.5402	330	0.837201	293.02	0.38492	16.3591	276.276
1200	330	1088	350	350	15006250000											1088	350	21760	540.891	0.45977	19.5402	330	0.838228	293.38	0.385392	16.3792	276.615
1200	330	1089	350	350	15006250000											1089	350	21780	539.679	0.45977	19.5402	330	0.839255	293.739	0.385864	16.3992	276.954
1200	330	1090	350	350	15006250000											1090	350	21800	538.466	0.45977	19.5402	330	0.840283	294.099	0.386337	16.4193	277.293
1200	330	1091	350	350	15006250000											1091	350	21820	537.252	0.45977	19.5402	330	0.841312	294.459	0.38681	16.4394	277.633
1200	330	1092	350	350	15006250000											1092	350	21840	536.036	0.45977	19.5402	330	0.842342	294.82	0.387284	16.4596	277.973
1200	330	1093	350	350	15006250000											1093	350	21860	534.819	0.45977	19.5402	330	0.843373	295.181	0.387758	16.4797	278.313
1200	330	1094	350	350	15006250000											1094	350	21880	533.602	0.45977	19.5402	330	0.844405	295.542	0.388232	16.4999	278.654
1200	330	1095	350	350	15006250000											1095	350	21900	532.383	0.45977	19.5402	330	0.845438	295.903	0.388707	16.5201	278.995
1200	330	1096	350	350	15006250000											1096	350	21920	531.163	0.45977	19.5402	330	0.846472	296.265	0.389183	16.5403	279.336
1200	330	1097	350	350	15006250000											1097	350	21940	529.942	0.45977	19.5402	330	0.847507	296.627	0.389658	16.5605	279.677
1200	330	1098	350	350	15006250000											1098	350	21960	528.72	0.45977	19.5402	330	0.848543	296.99	0.390135	16.5807	280.019
1200	330	1099	350	350	15006250000											1099	350	21980	527.496	0.45977	19.5402	330	0.849579	297.353	0.390611	16.601	280.361
1200	330	1100	350	350	15006250000											1100	350	22000	526.272	0.45977	19.5402	330	0.850617	297.716	0.391088	16.6213	280.704
1200	330	1101	350	350	15006250000											1101	350	22020	525.046	0.45977	19.5402	330	0.851656	298.079	0.391566	16.6415	281.046
1200	330	1102	350	350	15006250000											1102	350	22040	523.82	0.45977	19.5402	330	0.852695	298.443	0.392044	16.6619	281.389
1200	330	1103	350	350	15006250000											1103	350	22060	522.592	0.45977	19.5402	330	0.853736	298.807	0.392522	16.6822	281.733
1200	330	1104	350	350	15006250000											1104	350	22080	521.363	0.45977	19.5402	330	0.854777	299.172	0.393001	16.7025	282.076
1200	330	1105	350	350	15006250000											1105	350	22100	520.133	0.45977	19.5402	330	0.855819	299.537	0.39348	16.7229	282.42
1200	330	1106	350	350	15006250000											1106	350	22120	518.902	0.45977	19.5402	330	0.856863	299.902	0.39396	16.7433	282.765
1200	330	1107	350	350	15006250000											1107	350	22140	517.67	0.45977	19.5402	330	0.857907	300.267	0.39444	16.7637	283.109
1200	330	1108	350	350	15006250000											1108	350	22160	516.437	0.45977	19.5402	330	0.858952	300.633	0.39492	16.7841	283.454
1200	330	1109	350	350	15006250000											1109	350	22180	515.202	0.45977	19.5402	330	0.859998	300.999	0.395401	16.8046	283.799
1200	330	1110	350	350	15006250000											1110	350	22200	513.967	0.45977	19.5402	330	0.861045	301.366	0.395883	16.825	284.145
1200	330	1111	350	350	15006250000											1111	350	22220	512.73	0.45977	19.5402	330	0.862093	301.733	0.396365	16.8455	284.491
1200	330	1112	350	350	15006250000											1112	350	22240	511.492	0.45977	19.5402	330	0.863142	302.1	0.396847	16.866	284.837
1200	330	1113	350	350	15006250000											1113	350	22260	510.253	0.45977	19.5402	330	0.864192	302.467	0.39733	16.8865	285.183
1200	330	1114	350	350	15006250000											1114	350	22280	509.013	0.45977	19.5402	330	0.865243	302.835	0.397813	16.907	285.53
1200	330	1115	350	350	15006250000											1115	350	22300	507.772	0.45977	19.5402	330	0.866295	303.203	0.398296	16.9276	285.877
1200	330	1116	350	350	15006250000											1116	350	22320	506.53	0.45977	19.5402	330	0.867347	303.572	0.39878	16.9482	286.225
1200	330	1117	350	350	15006250000											1117	350	22340	505.287	0.45977	19.5402	330	0.868401	303.94	0.399265	16.9688	286.572
1200	330	1118	350	350	15006250000											1118	350	22360	504.042	0.45977	19.5402	330	0.869456	304.309	0.39975	16.9894	286.92
1200	330	1119	350	350	15006250000											1119	350	22380	502.797	0.45977	19.5402	330	0.870511	304.679	0.400235	17.01	287.269
1200	330	1120	350	350	15006250000											1120	350	22400	501.55	0.45977	19.5402	330	0.871568	305.049	0.400721	17.0306	287.617
1200	330	1121	350	350	15006250000											1121	350	22420	500.302	0.45977	19.5402	330	0.872625	305.419	0.401207	17.0513	287.966
1200	330	1122	350	350	15006250000											1122	350	22440	499.053	0.45977	19.5402	330	0.873684	305.789	0.401694	17.072	288.316
1200	330	1123	350	350	15006250000											1123	350	22460	497.803	0.45977	19.5402	330	0.874743	306.16	0.402181	17.0927	288.665
1200	330	1124	350	350	15006250000											1124	350	22480	496.552	0.45977	19.5402	330	0.875803	306.531	0.402668	17.1134	289.015
1200	330	1125	350	350	15006250000											1125	350	22500	495.3	0.45977	19.5402	330	0.876864	306.903	0.403156	17.1341	289.365
1200	330	1126	350	350	15006250000											1126	350	22520	494.047	0.45977	19.5402	330	0.877927	307.274	0.403644	17.1549	289.716
1200	330	1127	350	350	15006250000											1127	350	22540	492.792	0.45977	19.5402	330	0.87899	307.646	0.404133	17.1757	290.067
1200	330	1128	350	350	15006250000											1128	350	22560	491.537	0.45977	19.5402	330	0.880054	308.019	0.404622	17.1965	290.418
1200	330	1129	350	350	15006250000											1129	350	22580	490.28	0.45977	19.5402	330	0.881119	308.392	0.405112	17.2173	290.769
1200	330	1130	350	350	15006250000											1130	350	22600	489.022	0.45977	19.5402	330	0.882185	308.765	0.405602	17.2381	291.121
1200	330	1131	350	350	15006250000											1131	350	22620	487.763	0.45977	19.5402	330	0.883252	309.138	0.406093	17.2589	291.473
1200	330	1132	350	350	15006250000											1132	350	22640	486.503	0.45977	19.5402	330	0.884319	309.512	0.406584	17.2798	291.825
1200	330	1133	350	350	15006250000											1133	350	22660	485.242	0.45977	19.5402	330	0.885388	309.886	0.407075	17.3007	292.178
1200	330	1134	350	350	15006250000											1134	350	22680	483.98	0.45977	19.5402	330	0.886458	310.26	0.407567	17.3216	292.531
1200	330	1135	350	350	15006250000											1135	350	22700	482.716	0.45977	19.5402	330	0.887529	310.635	0.408059	17.3425	292.884
1200	330	1136	350	350	15006250000											1136	350	22720	481.452	0.45977	19.5402	330	0.8886	311.01	0.408552	17.3635	293.238
1200	330	1137	350	350	15006250000											1137	350	22740	480.186	0.45977	19.5402	330	0.889673	311.385	0.409045	17.3844	293.592
1200	330	1138	350	350	15006250000											1138	350	22760	478.92	0.45977	19.5402	330	0.890746	311.761	0.409538	17.4054	293.946
1200	330	1139	350	350	15006250000											1139	350	22780	477.652	0.45977	19.5402	330	0.891821	312.137	0.410032	17.4264	294.301
1200	330	1140	350	350	15006250000											1140	350	22800	476.383	0.45977	19.5402	330	0.892896	312.514	0.410527	17.4474	294.656
1200	330	1141	350	350	15006250000											1141	350	22820	475.113	0.45977	19.5402	330	0.893972	312.89	0.411022	17.4684	295.011
1200	330	1142	350	350	15006250000											1142	350	22840	473.841	0.45977	19.5402	330	0.89505	313.267	0.411517	17.4895	295.366
1200	330	1143	350	350	15006250000											1143	350	22860	472.569	0.45977	19.5402	330	0.896128	313.645	0.412013	17.5105	295.722
1200	330	1144	350	350	15006250000											1144	350	22880	471.296	0.45977	19.5402	330	0.897207	314.022	0.412509	17.5316	296.078
1200	330	1145	350	350	15006250000											1145	350	22900	470.021	0.45977	19.5402	330	0.898287	314.4	0.413006	17.5527	296.435
1200	330	1146	350	350	15006250000											1146	350	22920	468.746	0.45977	19.5402	330	0.899368	314.779	0.413503	17.5739	296.791
1200	330	1147	350	350	15006250000											1147	350	22940	467.469	0.45977	19.5402	330	0.90045	315.158	0.414	17.595	297.149
1200	330	1148	350	350	15006250000											1148	350	22960	466.191	0.45977	19.5402	330	0.901533	315.537	0.414498	17.6162	297.506
1200	330	1149	350	350	15006250000											1149	350	22980	464.912	0.45977	19.5402	330	0.902617	315.916	0.414996	17.6373	297.864
1200	330	1150	350	350	15006250000											1150	350	23000	463.632	0.45977	19.5402	330	0.903702	316.296	0.415495	17.6585	298.222
1200	330	1151	350	350	15006250000											1151	350	23020	462.351	0.45977	19.5402	330	0.904787	316.676	0.415994	17.6798	298.58
1200	330	1152	350	350	15006250000											1152	350	23040	461.068	0.45977	19.5402	330	0.905874	317.056	0.416494	17.701	298.938
1200	330	1153	350	350	15006250000											1153	350	23060	459.785	0.45977	19.5402	330	0.906962	317.437	0.416994	17.7222	299.297
1200	330	1154	350	350	15006250000											1154	350	23080	458.501	0.45977	19.5402	330	0.90805	317.818	0.417494	17.7435	299.657
1200	330	1155	350	350	15006250000											1155	350	23100	457.215	0.45977	19.5402	330	0.90914	318.199	0.417995	17.7648	300.016
1200	330	1156	350	350	15006250000											1156	350	23120	455.928	0.45977	19.5402	330	0.91023	318.581	0.418497	17.7861	300.376
1200	330	1157	350	350	15006250000											1157	350	23140	454.64	0.45977	19.5402	330	0.911322	318.963	0.418999	17.8074	300.736
1200	330	1158	350	350	15006250000											1158	350	23160	453.351	0.45977	19.5402	330	0.912414	319.345	0.419501	17.8288	301.097
1200	330	1159	350	350	15006250000											1159	350	23180	452.061	0.45977	19.5402	330	0.913508	319.728	0.420003	17.8501	301.457
1200	330	1160	350	350	15006250000											1160	350	23200	450.77	0.45977	19.5402	330	0.914602	320.111	0.420507	17.8715	301.819
1200	330	1161	350	350	15006250000											1161	350	23220	449.478	0.45977	19.5402	330	0.915697	320.494	0.42101	17.8929	302.18
1200	330	1162	350	350	15006250000											1162	350	23240	448.184	0.45977	19.5402	330	0.916793	320.878	0.421514	17.9143	302.542
1200	330	1163	350	350	15006250000											1163	350	23260	446.89	0.45977	19.5402	330	0.91789	321.262	0.422018	17.9358	302.904
1200	330	1164	350	350	15006250000											1164	350	23280	445.594	0.45977	19.5402	330	0.918988	321.646	0.422523	17.9572	303.266
1200	330	1165	350	350	15006250000											1165	350	23300	444.297	0.45977	19.5402	330	0.920087	322.031	0.423029	17.9787	303.629
1200	330	1166	350	350	15006250000											1166	350	23320	442.999	0.45977	19.5402	330	0.921187	322.415	0.423534	18.0002	303.992
1200	330	1167	350	350	15006250000											1167	350	23340	441.7	0.45977	19.5402	330	0.922288	322.801	0.42404	18.0217	304.355
1200	330	1168	350	350	15006250000											1168	350	23360	440.4	0.45977	19.5402	330	0.92339	323.186	0.424547	18.0432	304.719
1200	330	1169	350	350	15006250000											1169	350	23380	439.099	0.45977	19.5402	330	0.924493	323.572	0.425054	18.0648	305.083
1200	330	1170	350	350	15006250000											1170	350	23400	437.796	0.45977	19.5402	330	0.925596	323.959	0.425561	18.0864	305.447
1200	330	1171	350	350	15006250000											1171	350	23420	436.493	0.45977	19.5402	330	0.926701	324.345	0.426069	18.1079	305.811
1200	330	1172	350	350	15006250000											1172	350	23440	435.188	0.45977	19.5402	330	0.927806	324.732	0.426578	18.1296	306.176
1200	330	1173	350	350	15006250000											1173	350	23460	433.883	0.45977	19.5402	330	0.928913	325.12	0.427086	18.1512	306.541
1200	330	1174	350	350	15006250000											1174	350	23480	432.576	0.45977	19.5402	330	0.93002	325.507	0.427596	18.1728	306.907
1200	330	1175	350	350	15006250000											1175	350	23500	431.268	0.45977	19.5402	330	0.931129	325.895	0.428105	18.1945	307.273
1200	330	1176	350	350	15006250000											1176	350	23520	429.959	0.45977	19.5402	330	0.932238	326.283	0.428615	18.2161	307.639
1200	330	1177	350	350	15006250000											1177	350	23540	428.649	0.45977	19.5402	330	0.933348	326.672	0.429126	18.2378	308.005
1200	330	1178	350	350	15006250000											1178	350	23560	427.338	0.45977	19.5402	330	0.93446	327.061	0.429637	18.2596	308.372
1200	330	1179	350	350	15006250000											1179	350	23580	426.025	0.45977	19.5402	330	0.935572	327.45	0.430148	18.2813	308.739
1200	330	1180	350	350	15006250000											1180	350	23600	424.712	0.45977	19.5402	330	0.936685	327.84	0.43066	18.303	309.106
1200	330	1181	350	350	15006250000											1181	350	23620	423.397	0.45977	19.5402	330	0.937799	328.23	0.431172	18.3248	309.474
1200	330	1182	350	350	15006250000											1182	350	23640	422.081	0.45977	19.5402	330	0.938914	328.62	0.431685	18.3466	309.842
1200	330	1183	350	350	15006250000											1183	350	23660	420.765	0.45977	19.5402	330	0.94003	329.011	0.432198	18.3684	310.21
1200	330	1184	350	350	15006250000											1184	350	23680	419.447	0.45977	19.5402	330	0.941147	329.401	0.432711	18.3902	310.578
1200	330	1185	350	350	15006250000											1185	350	23700	418.128	0.45977	19.5402	330	0.942265	329.793	0.433225	18.4121	310.947
1200	330	1186	350	350	15006250000											1186	350	23720	416.807	0.45977	19.5402	330	0.943384	330.184	0.43374	18.4339	311.317
1200	330	1187	350	350	15006250000											1187	350	23740	415.486	0.45977	19.5402	330	0.944503	330.576	0.434254	18.4558	311.686
1200	330	1188	350	350	15006250000											1188	350	23760	414.164	0.45977	19.5402	330	0.945624	330.968	0.43477	18.4777	312.056
1200	330	1189	350	350	15006250000											1189	350	23780	412.84	0.45977	19.5402	330	0.946746	331.361	0.435285	18.4996	312.426
1200	330	1190	350	350	15006250000											1190	350	23800	411.516	0.45977	19.5402	330	0.947868	331.754	0.435801	18.5216	312.797
1200	330	1191	350	350	15006250000											1191	350	23820	410.19	0.45977	19.5402	330	0.948992	332.147	0.436318	18.5435	313.167
1200	330	1192	350	350	15006250000											1192	350	23840	408.863	0.45977	19.5402	330	0.950116	332.541	0.436835	18.5655	313.538
1200	330	1193	350	350	15006250000											1193	350	23860	407.535	0.45977	19.5402	330	0.951242	332.935	0.437352	18.5875	313.91
1200	330	1194	350	350	15006250000											1194	350	23880	406.206	0.45977	19.5402	330	0.952368	333.329	0.43787	18.6095	314.281
1200	330	1195	350	350	15006250000											1195	350	23900	404.876	0.45977	19.5402	330	0.953495	333.723	0.438389	18.6315	314.653
1200	330	1196	350	350	15006250000											1196	350	23920	403.544	0.45977	19.5402	330	0.954623	334.118	0.438907	18.6536	315.026
1200	330	1197	350	350	15006250000											1197	350	23940	402.212	0.45977	19.5402	330	0.955753	334.513	0.439426	18.6756	315.398
1200	330	1198	350	350	15006250000											1198	350	23960	400.878	0.45977	19.5402	330	0.956883	334.909	0.439946	18.6977	315.771
1200	330	1199	350	350	15006250000											1199	350	23980	399.544	0.45977	19.5402	330	0.958014	335.305	0.440466	18.7198	316.145
1200	330	1200	350	350	15006250000											1200	350	24000	398.208	0.45977	19.5402	330	0.959146	335.701	0.440987	18.7419	316.518
		1201	350														350

## Sheet: Fitness-Fatigue charts (Fig8)
	Date	Day	CP Fitness	CP Fatigue	CP Performance	W’ Fitness	W’ Fatigue	W’ Performance	Pmax Fitness	Pmax Fatigue	Pmax Performance	Overall Fitness	Overall Fatigue	Form
Starting	2016-09-03	-2124	50	50	283	10	10	28500	2	2	1230	62	62
	2016-11-03	-2122	49.6341	44.5881	283.07	9.51622	9.03401	28499.6	1.91837	1.83814	1229.94	61.1135	55.495	0
	2016-12-03	-2121	50.5482	51.6087	283.155	9.61012	9.21799	28500.6	1.91499	1.83298	1229.88	62.4555	62.0709	5.61846
	03/13/2016	-2120	50.6762	51.388	283.215	9.52365	9.05548	28498	1.88192	1.77127	1229.7	62.5483	61.6551	0.384641
	03/15/2016	-2118	52.8387	63.1322	283.61	9.3682	8.75767	28494.7	1.81204	1.64478	1229.17	65.4052	72.0422	0.893212
	03/19/2016	-2114	50.464	37.679	283.678	7.96179	6.32785	28398.9	1.60042	1.28322	1226.7	60.9181	45.7956	-6.63703
	03/21/2016	-2112	49.9133	34.5927	283.582	7.40931	5.50802	28327.7	1.5301	1.18174	1225.14	59.7005	41.6171	15.1226
	03/21/2016	-2112	49.9133	34.5927	283.582	7.40931	5.50802	28327.7	1.5301	1.18174	1225.14	59.7005	41.6171	18.0835
	03/21/2016	-2112	49.9133	34.5927	283.582	7.40931	5.50802	28327.7	1.5301	1.18174	1225.14	59.7005	41.6171	18.0835
	03/26/2016	-2107	45.9305	15.0693	282.769	6.02285	3.64218	28100.9	1.31006	0.86675	1220.13	53.021	20.4385	18.0835
	03/26/2016	-2107	49.0167	43.7342	282.857	6.82069	5.20531	28109	1.44294	1.12843	1220.3	57.9854	48.5272	32.5825
	03/27/2016	-2106	51.2055	60.9948	283.042	7.26808	6.15297	28095.8	1.51505	1.28243	1219.91	61.3769	65.9551	9.45821
	03/29/2016	-2104	53.8175	73.2277	283.598	8.14268	7.83236	28113.2	1.74489	1.72673	1220.52	65.6568	81.3759	-4.5782
	03/30/2016	-2103	52.9279	61.9859	283.692	7.81037	7.20612	28103.7	1.6912	1.62211	1220.41	64.112	70.543	-15.7192
	03/30/2016	-2103	52.9535	62.2239	283.692	7.82955	7.2437	28103.8	1.69367	1.62696	1220.41	64.159	70.8092	-6.43102
	03/30/2016	-2103	52.9727	62.402	283.693	7.83935	7.26289	28103.9	1.69456	1.62872	1220.42	64.1825	70.9424	-6.65021
	03/30/2016	-2103	52.9883	62.5463	283.693	7.84424	7.27249	28104	1.6948	1.6292	1220.42	64.2061	71.0755	-6.7598
	03/31/2016	-2102	53.6209	65.0037	283.848	8.13165	7.8327	28107.6	1.7807	1.79396	1220.7	65.2916	74.654	-6.8694
	2016-02-04	-2100	54.6978	66.0825	284.236	7.48148	6.63024	28083.2	1.67281	1.58316	1220.5	66.2262	73.8076	-9.36247
	2016-04-04	-2098	55.2318	63.363	284.558	7.53286	6.78326	28070.6	1.72002	1.67196	1220.72	66.9154	72.2711	-7.58142
	2016-04-04	-2098	55.245	63.4858	284.559	7.5398	6.79685	28070.7	1.72156	1.67499	1220.73	66.9389	72.4043	-5.35576
	2016-05-04	-2097	56.066	67.6027	284.722	7.2321	6.2534	28052.7	1.66859	1.57351	1220.55	67.8222	75.1135	-5.46536
	2016-06-04	-2096	56.7829	70.3637	284.899	6.93695	5.75341	28030.1	1.61725	1.47817	1220.25	68.5469	76.7697	-7.29128
	2016-06-04	-2096	56.8254	70.7582	284.9	6.94022	5.75981	28030.2	1.61732	1.47829	1220.25	68.6175	77.1691	-8.22276
	2016-07-04	-2095	56.0851	61.4862	284.975	6.75719	5.4876	28006.7	1.57948	1.41149	1219.9	67.3477	68.6272	-8.55155
	2016-08-04	-2094	56.6649	64.0933	285.102	6.48652	5.0584	27978.7	1.53095	1.32609	1219.43	67.8998	70.2236	-1.27948
	2016-08-04	-2094	56.6724	64.1624	285.102	6.48693	5.0592	27978.7	1.53098	1.32615	1219.43	67.8998	70.2236	-2.32387
	2016-08-04	-2094	56.9459	66.7031	285.11	6.57059	5.22311	27979.5	1.53569	1.33542	1219.44	68.3468	72.753	-2.32387
	2016-08-04	-2094	57.0709	67.8637	285.114	6.63221	5.34384	27980.1	1.54556	1.35487	1219.45	68.5586	73.9511	-4.40615
	2016-08-04	-2094	57.0934	68.0725	285.114	6.63384	5.34704	27980.2	1.54559	1.35493	1219.45	68.5821	74.0842	-5.39249
	2016-09-04	-2093	56.1855	57.908	285.158	6.38386	4.9585	27952.3	1.50049	1.27751	1218.94	67.0374	64.5681	-5.50209
	2016-09-04	-2093	57.6539	71.5466	285.2	6.60832	5.39826	27954.6	1.54762	1.37033	1219	69.2961	77.3479	2.46925
	2016-10-04	-2092	58.1381	72.0518	285.373	6.55353	5.37049	27934.1	1.54494	1.37307	1218.67	69.8483	78.0142	-8.05175
	2016-10-04	-2092	59.6169	85.7871	285.415	6.80207	5.85742	27936.7	1.58273	1.44747	1218.72	72.1305	90.9271	-8.16592
	2016-10-04	-2092	60.0734	90.0272	285.428	6.8641	5.97896	27937.3	1.58614	1.4542	1218.72	72.8129	94.7876	-18.7965
	2016-12-04	-2090	59.5044	74.1434	285.836	6.53305	5.45363	27903.1	1.52383	1.34583	1218.07	71.5581	80.7344	-21.9747
	2016-12-04	-2090	59.5264	74.3476	285.837	6.53877	5.46482	27903.2	1.52441	1.34698	1218.07	71.5816	80.8675	-9.17627
	2016-12-04	-2090	59.5806	74.8511	285.838	6.55754	5.5016	27903.4	1.52795	1.35395	1218.08	71.6757	81.4	-9.28586
	2016-12-04	-2090	59.5938	74.9739	285.839	6.56489	5.51599	27903.4	1.52924	1.35649	1218.08	71.6993	81.5331	-9.72424
	2016-12-04	-2090	61.5296	92.954	285.894	7.1999	6.7601	27909.9	1.62896	1.55286	1218.2	74.8991	99.6377	-9.83383
	04/13/2016	-2089	62.3835	93.6398	286.208	7.49285	7.3223	27915.9	1.67072	1.63413	1218.29	76.1925	101.722	-24.7386
	04/13/2016	-2089	62.4005	93.798	286.208	7.49367	7.3239	27915.9	1.67075	1.63419	1218.29	76.216	101.855	-25.5295
	04/13/2016	-2089	62.4079	93.8671	286.208	7.49367	7.3239	27915.9	1.67075	1.63419	1218.29	76.216	101.855	-25.6391
	04/14/2016	-2088	61.4188	79.7959	286.376	7.20194	6.76479	27909.8	1.62209	1.54042	1218.15	74.4917	88.6422	-25.6391
	04/14/2016	-2088	61.4188	79.7959	286.376	7.20194	6.76479	27909.8	1.62209	1.54042	1218.15	74.4917	88.6422	-14.1504
	04/15/2016	-2087	61.4606	75.9952	286.544	7.43022	7.20524	27913.8	1.67077	1.63525	1218.25	74.623	86.3048	-14.1504
	04/15/2016	-2087	61.4606	75.9952	286.544	7.43022	7.20524	27913.8	1.67077	1.63525	1218.25	74.623	86.3048	-11.6818
	04/16/2016	-2086	60.4447	64.3285	286.605	7.12699	6.62914	27906.2	1.61936	1.53618	1218.1	72.8672	74.8157	-11.6818
	04/17/2016	-2085	63.28	85.1056	286.908	7.82063	7.9492	27923	1.91602	2.10442	1219.11	77.4249	96.3604	-1.94848
	04/19/2016	-2083	65.048	87.4206	287.522	8.08445	8.33154	27959.3	2.03335	2.28895	1221.11	79.9265	99.6231	-18.9356
	04/20/2016	-2082	65.0853	82.8937	287.718	7.96082	8.05306	27967.1	2.0075	2.22033	1221.79	79.7691	95.0161	-19.6966
	04/20/2016	-2082	66.4453	95.5252	287.757	8.15222	8.42805	27969.1	2.04796	2.3	1221.84	81.8395	106.731	-15.247
	04/21/2016	-2081	65.3471	80.8604	287.904	7.81952	7.75418	27971.2	1.98495	2.16065	1222.37	79.914	92.5226	-24.8913
	04/21/2016	-2081	65.3568	80.9509	287.905	7.81952	7.75418	27971.2	1.98495	2.16065	1222.37	79.9375	92.6557	-12.6086
	04/22/2016	-2080	64.3474	69.0901	287.975	7.50197	7.13714	27966.7	1.92391	2.0298	1222.72	78.1486	80.7828	-12.7182
	04/22/2016	-2080	64.3759	69.3541	287.976	7.50319	7.13953	27966.7	1.92397	2.02992	1222.72	78.1957	81.0491	-2.63417
	04/23/2016	-2079	63.6143	61.1254	288.001	7.19698	6.56869	27956.3	1.86478	1.90694	1222.9	76.7924	72.4522	-2.85336
	04/24/2016	-2078	65.0001	71.225	288.151	7.07355	6.36348	27945.9	1.8267	1.82822	1223.01	78.5467	80.6943	4.34015
	04/27/2016	-2075	65.118	62.673	288.54	6.75236	5.83762	27916.8	1.72477	1.626	1222.94	78.0608	72.0797	-2.14766
	04/29/2016	-2073	64.2554	53.661	288.556	6.50985	5.47747	27885.6	1.6697	1.52637	1222.52	76.4274	63.0696	5.98116
	04/29/2016	-2073	64.2982	54.0586	288.557	6.51679	5.49107	27885.6	1.67068	1.52831	1222.52	76.498	63.469	13.3578
	04/30/2016	-2072	63.2354	45.7596	288.464	6.25083	5.05202	27862.4	1.61928	1.43572	1222.11	74.6981	55.0199	13.029
	2016-01-05	-2071	66.1332	70.2555	288.643	7.21393	6.93736	27872.6	1.88872	1.95807	1222.77	79.4654	80.4693	19.6782
	2016-02-05	-2070	66.0479	67.5269	288.718	7.18845	6.88805	27872.2	1.9277	2.02476	1223.23	79.2499	78.0659	-1.00386
	2016-03-05	-2069	65.5055	61.5513	288.74	6.96398	6.46678	27865.3	1.87561	1.91586	1223.41	78.2124	71.828	1.18403
	2016-05-05	-2067	64.7779	53.8737	288.756	6.52357	5.68383	27840.8	1.77287	1.7109	1223.39	76.6392	63.1806	6.38437
	2016-07-05	-2065	64.231	49.4516	288.714	6.8543	6.34761	27840.2	1.85272	1.85628	1223.97	75.9468	60.2837	13.4586
	2016-08-05	-2064	67.1451	73.6431	288.912	7.58843	7.74536	27857.9	2.14213	2.40501	1225.17	80.6388	84.8016	15.6631
	2016-10-05	-2062	68.1843	75.0647	289.271	7.28508	7.10317	27866.7	2.03853	2.17085	1226.25	81.6449	84.9346	-4.16278
	2016-11-05	-2061	68.32	73.6355	289.383	7.42893	7.36428	27873.4	2.06879	2.21679	1226.83	81.8376	84.2448	-3.28967
	2016-12-05	-2060	68.5871	73.4938	289.495	7.41895	7.32645	27877.9	2.04138	2.15164	1227.24	82.0947	83.993	-2.40715
	05/14/2016	-2058	67.7513	62.3814	289.605	7.45994	7.34484	27893.8	2.06134	2.16455	1228.33	80.7448	74.123	-1.89827
	05/15/2016	-2057	69.0085	71.8073	289.731	7.54147	7.4829	27900	2.04262	2.11872	1228.66	82.475	82.4889	6.62179
	05/16/2016	-2056	69.6222	74.8079	289.857	7.36131	7.12442	27899.5	1.9957	2.02075	1228.83	83.1077	84.4327	-0.0138744
	05/17/2016	-2055	69.5677	72.0873	289.944	7.26288	6.93436	27897.8	2.05206	2.12308	1229.24	82.9214	82.0787	-1.32497
	05/18/2016	-2054	70.0183	73.8155	290.055	7.59162	7.55472	27907.1	2.15669	2.31466	1229.95	83.7273	85.0003	0.842704
	05/19/2016	-2053	70.9734	79.3706	290.215	7.35814	7.09413	27905.5	2.09508	2.18347	1230.27	84.79	88.9177	-1.27292
	05/20/2016	-2052	71.5011	80.7824	290.369	7.92569	8.15779	27923.4	2.20927	2.39217	1231.06	85.8507	92.4291	-4.12768
	05/21/2016	-2051	71.2911	76.1493	290.47	7.67544	7.6431	27926.9	2.16447	2.29146	1231.5	85.2552	87.2796	-6.57838
	05/22/2016	-2050	74.1824	96.9934	290.793	8.5984	9.3551	27960.4	2.47394	2.87039	1233.1	90.0269	109.704	-2.02435
	05/23/2016	-2049	77.0314	114.68	291.225	8.76656	9.58255	27987.6	2.46558	2.8258	1234.21	94.02	125.796	-19.6771
	05/24/2016	-2048	79.485	126.869	291.719	8.97757	9.88523	28017.5	2.49227	2.85033	1235.37	97.4826	137.554	-31.7765
	05/25/2016	-2047	78.5651	110.541	292.004	8.66599	9.19784	28033.5	2.42069	2.68737	1236.16	95.7863	122.243	-40.0715
	05/26/2016	-2046	79.1086	108.297	292.312	8.61062	9.02297	28049.6	2.38468	2.59797	1236.86	96.3356	120.049	-26.4567
	05/28/2016	-2044	77.9179	87.2505	292.677	8.52591	8.72609	28081.4	2.36515	2.52384	1238.26	94.2785	101.018	-23.7131
	05/29/2016	-2043	79.8984	99.9838	292.96	9.15503	9.86451	28111.4	2.45815	2.68733	1239.16	97.3905	114.343	-6.73943
	05/29/2016	-2043	84.2164	140.09	293.083	9.80024	11.1286	28118	2.54774	2.86376	1239.27	103.978	151.617	-16.9527
	05/31/2016	-2041	81.6937	102.018	293.597	9.02304	9.43167	28153.6	2.39379	2.528	1240.38	99.4796	115.438	-47.639
	2016-01-06	-2040	80.6224	88.5865	293.705	8.6552	8.67829	28158	2.32014	2.37484	1240.62	97.5296	102.032	-15.958
	2016-02-06	-2039	81.9513	96.2636	293.93	8.34464	8.0646	28156.2	2.25108	2.23539	1240.67	99.0257	107.49	-4.50252
	2016-04-06	-2037	80.0753	74.554	294.048	7.95792	7.33211	28145.9	2.16181	2.05988	1240.55	95.7668	86.7789	-8.46477
	2016-07-06	-2034	80.596	71.4317	294.381	7.7914	7.03909	28135.9	2.15545	2.04318	1240.71	95.9558	83.4147	8.98781
	2016-09-06	-2032	79.6427	62.8046	294.345	7.9498	7.3669	28133.2	2.23232	2.18689	1241.11	94.4998	76.0894	12.5411
	2016-11-06	-2030	77.9773	51.508	294.131	7.66486	6.86808	28115.4	2.16213	2.05028	1240.96	91.6981	64.2821	18.4104
	2016-12-06	-2029	78.513	58.1862	294.078	7.54935	6.6897	28102.2	2.12963	1.991	1240.73	92.2516	69.342	27.4159
	06/14/2016	-2027	80.633	73.9906	294.294	7.75526	7.12191	28097.2	2.2207	2.16421	1241.09	95.2078	84.4213	22.9095
	06/15/2016	-2026	81.0193	76.374	294.353	8.29682	8.16497	28107.2	2.35539	2.42057	1241.61	96.0464	88.6467	10.7865
	06/16/2016	-2025	80.9339	74.6723	294.387	7.97153	7.53714	28101.5	2.28358	2.27517	1241.68	95.5556	85.7317	7.39972
	06/17/2016	-2024	81.1475	75.6099	294.435	8.46199	8.46755	28114.1	2.42376	2.53898	1242.34	96.1333	88.5132	9.82395
	06/18/2016	-2023	80.4369	69.0444	294.413	8.14993	7.85305	28111.7	2.35143	2.38942	1242.54	94.7904	81.3461	7.62009
	06/19/2016	-2022	83.0832	90.2281	294.624	9.24416	9.90652	28145.5	2.56992	2.79976	1243.6	99.2458	104.099	13.4443
	06/21/2016	-2020	84.4574	92.8489	295.069	9.49517	10.1704	28205	2.58318	2.78335	1245.32	101.114	107.139	-4.85296
	06/22/2016	-2019	84.8019	92.5086	295.22	9.92541	10.894	28239.2	2.70967	3.00783	1246.46	101.837	108.455	-6.02487
	06/23/2016	-2018	84.747	89.0733	295.336	9.6092	10.1899	28257.1	2.64175	2.85508	1247.14	101.416	103.942	-6.61885
	06/23/2016	-2018	84.9212	90.6914	295.341	9.61043	10.1923	28257.1	2.64181	2.8552	1247.14	101.675	105.406	-2.5257
	06/24/2016	-2017	85.0084	88.6863	295.456	10.032	10.9068	28289.3	2.72416	2.99451	1248.15	101.994	104.992	-3.73123
	06/24/2016	-2017	86.3419	101.072	295.494	10.1137	11.0667	28290.2	2.73415	3.0142	1248.16	103.947	116.041	-2.99781
	06/25/2016	-2016	86.2263	96.0402	295.649	9.77921	10.329	28307.4	2.65973	2.85008	1248.77	103.408	110.172	-12.0941
	06/26/2016	-2015	89.2762	117.072	296.028	10.9765	12.503	28362.5	2.95795	3.4028	1250.52	108.534	133.472	-6.76353
	06/30/2016	-2011	86.515	75.3809	296.591	9.81542	9.82788	28450.7	2.66911	2.75216	1253.44	103.188	91.2363	-24.9384
	2016-03-07	-2008	82.2956	45.7208	296.089	8.66208	7.65396	28417.5	2.43025	2.28162	1253.16	96.0741	59.4349	11.9512
	2016-06-07	-2005	81.858	48.9097	295.787	7.84522	6.30837	28345.5	2.23174	1.92554	1251.52	94.5771	59.0109	36.6392
	2016-09-07	-2002	80.948	47.9192	295.462	7.18738	5.3694	28251.3	2.06594	1.65715	1248.99	92.548	56.2198	35.5662
	2016-09-07	-2002	84.5225	81.1191	295.564	7.9689	6.90055	28259.3	2.30368	2.12531	1249.28	98.2654	88.5685	36.3282
	2016-10-07	-2001	86.1602	92.9263	295.747	8.16314	7.32499	28250.3	2.39025	2.29706	1249.34	100.663	100.435	9.69692
	2016-11-07	-2000	86.8811	95.8087	295.92	8.07465	7.19908	28237.6	2.3426	2.20729	1249.12	101.488	103.106	0.228023
	2016-12-07	-1999	85.4615	81.2315	295.935	7.74943	6.63157	28216.8	2.27106	2.07458	1248.7	99.1234	89.4955	-1.61747
	07/14/2016	-1997	83.4074	63.3497	295.829	7.34121	5.99455	28172	2.16687	1.89262	1247.65	95.7253	72.6559	9.62791
	07/15/2016	-1996	82.3637	56.3013	295.693	7.12616	5.67414	28144.5	2.12457	1.82445	1246.99	94.0244	65.7534	23.0694
	07/16/2016	-1995	82.3709	58.5986	295.604	6.87175	5.28888	28113.7	2.06657	1.72797	1246.21	93.765	66.8092	28.271
	07/17/2016	-1994	85.1082	82.3696	295.748	7.38125	6.3505	28103	2.11454	1.8362	1245.72	97.8999	89.766	26.9558
	07/19/2016	-1992	84.4431	73.6428	295.832	7.04077	5.82566	28064	2.06681	1.76914	1244.58	96.5329	81.6625	8.13394
	07/21/2016	-1990	83.155	62.9523	295.744	7.02864	5.92419	28033.3	2.04041	1.74407	1243.47	94.5341	72.4718	14.8704
	07/24/2016	-1987	80.3709	45.7126	295.32	6.75055	5.56088	27985.1	1.97328	1.65292	1241.75	90.2078	55.883	22.0623
	07/26/2016	-1985	80.2787	50.2501	295.101	6.81757	5.80091	27958.6	2.06018	1.84062	1241.19	90.0959	60.2018	34.3247
	07/28/2016	-1983	79.0396	45.589	294.792	6.81878	5.89512	27935.6	2.06516	1.86446	1240.63	88.2842	55.8443	29.8941
	07/28/2016	-1983	80.4368	58.5659	294.832	7.38932	7.0129	27941.4	2.18155	2.09367	1240.78	90.684	69.4228	32.4398
	07/29/2016	-1982	80.2562	58.7599	294.752	7.4749	7.17972	27942.5	2.1798	2.09158	1240.72	90.4573	69.7593	21.2613
	07/29/2016	-1982	81.0744	66.359	294.775	7.7116	7.64346	27944.9	2.24395	2.2179	1240.8	91.7984	77.3473	20.698
	07/30/2016	-1981	80.5546	62.729	294.713	7.68695	7.57742	27949.1	2.29347	2.30982	1241.08	91.063	74.2055	14.4511
	07/31/2016	-1980	82.6946	80.8512	294.844	8.20703	8.53845	27968.9	2.4069	2.52105	1241.71	94.4573	92.1387	16.8575
	2016-01-08	-1979	87.4041	117.015	295.281	8.95994	9.90006	28005	2.56261	2.80685	1242.74	101.632	127.072	2.31869
	2016-01-08	-1979	87.5814	118.662	295.286	8.96892	9.91765	28005	2.56372	2.80903	1242.74	101.89	128.536	-25.4402
	2016-01-08	-1979	87.729	120.033	295.29	8.96892	9.91765	28005	2.56372	2.80903	1242.74	102.102	129.734	-26.6458
	2016-02-08	-1978	86.6065	104.224	295.474	8.60289	9.12468	28020.3	2.48484	2.63884	1243.23	100.159	114.772	-27.6321
	2016-06-08	-1974	82.2968	60.0137	295.518	7.78448	7.37112	28049.5	2.34717	2.32328	1244.84	93.2638	72.5569	-14.6124
	2016-07-08	-1973	84.5843	79.9614	295.635	8.56951	8.85402	28071.2	2.48814	2.58942	1245.47	97.0429	92.9021	20.7069
	2016-07-08	-1973	85.2887	86.5043	295.655	8.75275	9.21302	28073.1	2.58976	2.78953	1245.6	98.2193	99.5582	4.14077
	2016-09-08	-1971	83.5316	69.132	295.647	8.1389	7.95365	28081	2.45468	2.50212	1246.29	95.1773	81.6183	-1.33892
	2016-11-08	-1969	82.4457	60.906	295.542	8.24849	8.10315	28098.5	2.49498	2.5578	1247.29	93.6677	74.3393	13.559
	08/14/2016	-1966	79.6108	43.9659	295.086	7.6956	7.03058	28090.2	2.35146	2.26349	1247.58	89.1821	56.2324	19.3284
	08/18/2016	-1962	75.1745	26.1307	294.025	6.54389	5.0869	28000.2	2.08121	1.77333	1245.56	82.0645	35.2136	32.9497
	08/19/2016	-1961	74.976	30.4659	293.772	6.72583	5.52394	27981.9	2.09483	1.8141	1245.02	81.9257	39.5271	46.8509
	08/20/2016	-1960	74.639	33.0011	293.536	6.56799	5.30148	27958.6	2.04842	1.73862	1244.33	81.3536	41.0738	42.3985
	08/21/2016	-1959	76.7965	55.045	293.517	7.0989	6.37902	27954.7	2.11762	1.88565	1243.98	84.7926	62.4943	40.2798
	08/23/2016	-1957	74.7331	42.5677	293.191	6.65821	5.62848	27922	2.02605	1.73204	1242.8	81.5898	50.2643	22.2983
	08/24/2016	-1956	75.1153	48.9629	293.088	7.21362	6.73283	27923.6	2.16539	2.01202	1242.75	82.5879	58.2289	31.3255
	08/25/2016	-1955	73.8738	41.4462	292.892	6.91923	6.19451	27911	2.09877	1.89012	1242.3	80.6448	50.4774	24.359
	08/26/2016	-1954	74.1333	46.9193	292.777	7.32502	6.99245	27914.4	2.15619	2.00845	1242.16	81.3435	56.798	30.1674
	08/26/2016	-1954	76.0526	64.7459	292.831	8.15307	8.61475	27922.8	2.30486	2.3012	1242.34	84.661	75.5682	24.5455
	08/26/2016	-1954	76.0526	64.7459	292.831	8.15307	8.61475	27922.8	2.30486	2.3012	1242.34	84.661	75.5682	9.09278
	08/26/2016	-1954	76.2008	66.1229	292.835	8.19755	8.7019	27923.3	2.31246	2.31617	1242.35	84.8963	76.8994	9.09278
	08/27/2016	-1953	76.1161	65.3634	292.832	8.27051	8.77192	27942.3	2.31434	2.31523	1242.54	84.8516	76.4715	7.99685
	08/28/2016	-1952	79.3318	91.0938	293.089	9.46551	10.9505	27995.1	2.51032	2.68492	1243.43	90.2761	103.566	8.38019
	08/30/2016	-1950	77.1748	68.3252	293.137	8.85926	9.54083	28044.4	2.4128	2.47038	1244.21	86.8407	81.2287	-13.2897
	08/30/2016	-1950	77.1748	68.3252	293.137	8.85926	9.54083	28044.4	2.4128	2.47038	1244.21	86.8407	81.2287	5.61206
	08/30/2016	-1950	77.1748	68.3252	293.137	8.85926	9.54083	28044.4	2.4128	2.47038	1244.21	86.8407	81.2287	5.61206
	2016-01-09	-1948	76.0773	58.8143	293.078	8.86281	9.35937	28091.6	2.43203	2.4861	1245.12	85.3599	72.4458	5.61206
	2016-03-09	-1946	74.9769	51.7321	292.921	8.85444	9.18479	28131	2.42321	2.45025	1245.85	83.8806	65.5457	12.914
	2016-04-09	-1945	74.9461	53.4508	292.84	8.71112	8.86015	28140.5	2.37737	2.35661	1245.93	83.7679	66.1675	18.3349
	2016-04-09	-1945	75.4748	58.3619	292.855	8.74459	8.92572	28140.9	2.3914	2.38423	1245.94	84.5444	70.5606	17.6004
	2016-04-09	-1945	75.4748	58.3619	292.855	8.74459	8.92572	28140.9	2.3914	2.38423	1245.94	84.5444	70.5606	13.9838
	2016-06-09	-1943	77.1332	70.2544	293.043	8.95143	9.1886	28178.6	2.40071	2.38933	1246.48	87.0738	81.8357	13.9838
	2016-09-09	-1940	75.3525	54.3447	292.967	8.84681	8.79378	28225	2.47774	2.50415	1248.05	84.642	67.4465	5.23818
	2016-11-09	-1938	72.8822	38.9397	292.595	8.13946	7.44377	28208.8	2.32762	2.20991	1247.81	80.7058	50.6845	17.1955
	2016-11-09	-1938	72.8822	38.9397	292.595	8.13946	7.44377	28208.8	2.32762	2.20991	1247.81	80.7058	50.6845	30.0214
	2016-11-09	-1938	76.2512	70.2313	292.691	9.26501	9.64894	28220.3	2.56923	2.6857	1248.11	86.3291	82.5007	30.0214
	09/13/2016	-1936	77.1129	73.4528	292.907	8.57228	8.25429	28222.6	2.41583	2.37429	1248.29	87.0706	83.2055	3.82844
	09/13/2016	-1936	79.1342	92.2265	292.965	9.23994	9.56236	28229.4	2.49237	2.52503	1248.39	90.3881	101.976	3.8651
	09/18/2016	-1931	74.7046	48.4073	292.946	8.04368	7.16518	28230.5	2.19687	1.95688	1247.47	83.2512	59.3057	-11.5876
	09/18/2016	-1931	77.3434	72.9165	293.021	8.11184	7.2987	28231.2	2.20831	1.97942	1247.49	87.0628	80.8714	23.9456
	09/18/2016	-1931	79.1878	90.0476	293.073	8.50892	8.07667	28235.3	2.30818	2.17608	1247.61	90.0039	97.5117	6.19138
	09/21/2016	-1928	75.4769	55.5115	292.97	7.5091	6.29012	28182	2.10162	1.80404	1245.97	84.0183	64.3901	-7.50784
	09/21/2016	-1928	75.4769	55.5115	292.97	7.5091	6.29012	28182	2.10162	1.80404	1245.97	84.0183	64.3901	19.6282
	09/21/2016	-1928	78.0682	79.5801	293.044	7.74376	6.74986	28184.4	2.11181	1.82409	1245.98	87.8534	86.089	19.6282
	09/24/2016	-1925	75.3983	55.0045	292.959	6.99807	5.54075	28113.8	1.93016	1.52539	1243.4	83.4838	62.7593	1.76438
	09/27/2016	-1922	75.6561	56.6664	292.996	7.04338	5.81521	28067.9	1.89988	1.52	1241.19	83.8406	65.079	20.7246
	09/27/2016	-1922	77.1888	70.9021	293.039	7.60085	6.9074	28073.6	2.00796	1.73284	1241.32	86.4287	79.7224	18.7616
	09/28/2016	-1921	77.4145	72.0209	293.085	7.82107	7.35189	28072.6	2.04793	1.82205	1240.95	86.8994	81.6883	6.70627
	09/28/2016	-1921	78.8726	85.5643	293.126	7.95534	7.61495	28073.9	2.07012	1.86574	1240.98	89.064	93.9355	5.21114
	09/30/2016	-1919	77.3999	68.9677	293.201	7.43379	6.65234	28053.8	1.95695	1.66918	1239.79	86.56	77.8932	-4.87149
	2016-02-10	-1917	75.4227	53.273	293.038	7.00575	5.93091	28020.1	1.86226	1.51721	1238.29	83.432	62.5365	8.66677
	2016-03-10	-1916	75.1542	52.9138	292.945	6.82475	5.65385	27998.9	1.81567	1.44572	1237.42	82.9164	61.4817	20.8955
	2016-05-10	-1914	75.3592	56.2779	292.893	6.46193	5.11549	27952.1	1.73737	1.33449	1235.61	82.9417	63.5087	21.4347
	2016-08-10	-1911	74.3856	50.1349	292.749	5.84381	4.22804	27864.9	1.60545	1.14858	1232.49	81.1013	56.7217	19.4329
	2016-08-10	-1911	76.2611	67.5546	292.802	6.34211	5.2043	27870	1.7096	1.35366	1232.62	84.1365	73.8944	24.3796
	2016-09-10	-1910	77.9168	80.4969	292.947	6.51388	5.59738	27857.6	1.75907	1.46647	1232.07	86.614	86.4452	10.242
	2016-09-10	-1910	79.2388	92.7752	292.984	6.7114	5.98436	27859.6	1.78076	1.50919	1232.09	88.6374	97.8937	0.168809
	10/22/2016	-1897	67.8198	15.9363	291.49	4.26472	2.43603	27523.4	1.25148	0.755274	1219.91	70.5666	21.9335	-9.25626
	2016-10-11	-1878	50.1124	1.0481	285.003	2.00682	0.566241	26861.8	0.72875	0.271256	1197.45	45.8461	2.0176	48.6332
	2016-10-11	-1878	50.3797	3.53049	285.011	2.01498	0.582232	26861.9	0.729673	0.273073	1197.45	46.2226	4.14755	43.8285
	2016-11-11	-1877	49.6145	3.52779	284.705	1.9488	0.56584	26832.9	0.713158	0.267855	1196.34	45.2499	4.17242	42.075
	2016-11-11	-1877	49.689	4.22016	284.707	1.97451	0.616212	26833.2	0.719711	0.28076	1196.35	45.3675	4.83803	41.0775
	2016-12-11	-1876	48.9272	4.0479	284.409	1.92328	0.622115	26806.1	0.703025	0.274165	1195.28	44.415	4.77099	40.5295
	11/14/2016	-1874	49.1244	15.2942	284.038	1.76951	0.526609	26753.1	0.660431	0.24195	1193.16	44.8846	14.8896	39.644
	11/17/2016	-1871	48.6672	20.7573	283.637	1.56303	0.412614	26678.4	0.601413	0.200734	1190.08	44.4849	20.3663	29.995
	11/19/2016	-1869	48.7208	26.2209	283.439	1.44781	0.366867	26632.2	0.566189	0.179393	1188.12	44.7269	25.6088	24.1185
	11/30/2016	-1858	42.6692	7.95511	281.749	1.0115	0.265621	26439.3	0.410979	0.103457	1178.74	37.2639	9.66215	19.1181
	2016-03-12	-1855	41.6829	11.3085	281.221	0.895171	0.211225	26394.8	0.374453	0.0862207	1176.51	36.2285	12.3648	27.6018
	2016-04-12	-1854	43.9846	33.4807	281.255	1.5241	1.4449	26400.8	0.468167	0.281854	1176.18	40.0859	34.3759	23.8637
	2016-05-12	-1853	46.003	50.2881	281.39	1.58247	1.55595	26402.2	0.486804	0.32784	1175.83	43.1174	49.764	5.71006
	2016-06-12	-1852	45.2862	42.9163	281.398	1.51789	1.43154	26401.1	0.471827	0.307978	1175.43	42.1719	43.4855	-6.64658
	2016-07-12	-1851	45.2872	42.3198	281.422	1.4947	1.38991	26399.9	0.461485	0.297286	1175.03	42.2594	43.1204	-1.31365
	2016-08-12	-1850	46.1171	48.4412	281.509	1.53391	1.4671	26400.2	0.469085	0.32088	1174.69	43.5626	48.9202	-0.861017
	2016-09-12	-1849	46.3565	49.0121	281.582	1.49949	1.40276	26399.1	0.458052	0.307928	1174.33	43.9621	49.5627	-5.35761
	2016-10-12	-1848	47.2753	54.9585	281.712	1.4383	1.2906	26396.5	0.443959	0.289271	1173.95	45.3171	54.9665	-5.60061
	2016-12-12	-1846	46.4412	44.3042	281.804	1.32743	1.09992	26388.7	0.417177	0.255495	1173.15	44.2193	45.8078	-9.64936
	2016-12-12	-1846	48.1616	60.2839	281.853	1.32743	1.09992	26388.7	0.417177	0.255495	1173.15	46.6662	59.6525	-1.58851
	12/14/2016	-1844	47.7105	50.9559	282.046	1.22129	0.931058	26377.9	0.391901	0.225473	1172.33	46.0889	51.9302	-12.9863
	12/16/2016	-1842	47.8022	47.9042	282.205	1.12364	0.788124	26364.8	0.368157	0.19898	1171.49	46.2788	49.4283	-5.84128
	12/18/2016	-1840	48.0975	47.14	282.353	1.0338	0.667132	26350.1	0.345852	0.175599	1170.64	46.7291	48.7487	-3.14955
	12/20/2016	-1838	48.2445	45.6386	282.472	0.951145	0.564715	26334.4	0.324898	0.154966	1169.79	46.9789	47.4377	-2.01966
	12/21/2016	-1837	48.3083	45.517	282.503	1.12606	0.921215	26332.7	0.45288	0.408928	1169.87	47.321	48.3929	-0.458778
	12/21/2016	-1837	48.805	50.1303	282.517	1.20401	1.07393	26333.5	0.460387	0.423711	1169.88	48.0739	52.6528	-1.07194
	12/21/2016	-1837	49.1066	52.932	282.525	1.26645	1.19626	26334.2	0.467186	0.437101	1169.89	48.5444	55.3153	-4.57894
	12/22/2016	-1836	49.3593	53.3151	282.611	1.3686	1.38972	26336.9	0.467335	0.438336	1169.85	49.0105	56.0296	-6.77082
	12/23/2016	-1835	49.4798	52.6154	282.687	1.39026	1.42425	26339.1	0.461902	0.428854	1169.8	49.2359	55.4949	-7.01911
	12/23/2016	-1835	49.953	57.0106	282.701	1.43841	1.5186	26339.6	0.463656	0.432307	1169.8	49.9417	59.4885	-6.25902
	12/26/2016	-1832	47.8795	36.7268	282.683	1.35511	1.33089	26344.8	0.435666	0.382605	1169.55	47.0684	41.0079	-9.54683
	12/26/2016	-1832	48.1552	39.2875	282.691	1.37225	1.36447	26345	0.436005	0.383272	1169.55	47.4684	43.271	6.06053
	12/26/2016	-1832	48.3175	40.7951	282.695	1.37225	1.36447	26345	0.436005	0.383272	1169.55	47.7037	44.6022	4.19743
	12/28/2016	-1830	46.9506	30.7247	282.551	1.28731	1.19967	26343.7	0.410369	0.33968	1169.24	45.7994	34.9181	3.10149
	12/28/2016	-1830	47.375	34.6671	282.563	1.28731	1.19967	26343.7	0.410369	0.33968	1169.24	46.4111	38.3792	10.8813
	12/28/2016	-1830	47.776	38.3914	282.575	1.28731	1.19967	26343.7	0.410369	0.33968	1169.24	46.9758	41.5742	8.03189
	12/28/2016	-1830	48.0806	41.2208	282.583	1.28731	1.19967	26343.7	0.410369	0.33968	1169.24	47.3993	43.9704	5.40164
	12/29/2016	-1829	48.9695	48.3516	282.654	1.23478	1.10375	26341.5	0.397743	0.3191	1169.06	48.6735	50.1186	3.42895
	12/30/2016	-1828	48.3178	42.1893	282.64	1.19261	1.03095	26338.6	0.386102	0.300905	1168.85	47.758	44.6007	-1.44514
	12/30/2016	-1828	48.7176	45.9029	282.651	1.19261	1.03095	26338.6	0.386102	0.300905	1168.85	48.3227	47.7957	3.1573
	12/31/2016	-1827	49.6644	52.862	282.751	1.14433	0.949252	26334.9	0.374223	0.282674	1168.63	49.667	53.8963	0.527045
	12/31/2016	-1827	51.5539	70.4122	282.805	1.20269	1.06359	26335.4	0.377423	0.288975	1168.63	52.3963	69.3384	-4.22924
	12/31/2016	-1827	52.5483	79.6479	282.833	1.20269	1.06359	26335.4	0.377423	0.288975	1168.63	53.808	77.3258	-16.9421
	12/31/2016	-1827	52.9651	83.5196	282.845	1.20718	1.07238	26335.5	0.377607	0.289338	1168.64	54.3962	80.6538	-23.5177
	2017-01-01	-1826	52.5494	74.3728	283.045	1.20802	1.0808	26333.8	0.368733	0.277044	1168.42	53.8056	73.379	-26.2576
	2017-03-01	-1824	52.6366	65.7447	283.425	1.21318	1.09829	26332	0.351017	0.253046	1167.96	53.9058	66.7471	-19.5734
	2017-07-01	-1820	50.4992	40.1632	283.593	1.12815	0.954823	26325.4	0.315501	0.207028	1166.96	50.8057	44.0081	-12.8413
	2017-08-01	-1819	51.344	47.4239	283.641	1.21951	1.13669	26325.6	0.314233	0.210592	1166.71	52.0686	50.4975	6.79756
	2017-08-01	-1819	52.1222	54.6516	283.663	1.29052	1.27581	26326.3	0.317648	0.217317	1166.72	53.2215	57.0205	1.57107
	2017-08-01	-1819	52.4609	57.7971	283.672	1.32195	1.33737	26326.6	0.321094	0.224103	1166.72	53.7156	59.8161	-3.79902
	2017-08-01	-1819	52.7599	60.5743	283.681	1.33909	1.37095	26326.8	0.323278	0.228405	1166.73	54.1626	62.3454	-6.10049
	2017-10-01	-1817	51.3386	45.5253	283.714	1.25492	1.20177	26327	0.306206	0.206218	1166.25	52.0926	48.8519	-8.18278
	2017-11-01	-1816	51.0778	43.2353	283.702	1.23542	1.16527	26326.4	0.302391	0.204424	1166.01	51.717	46.6185	3.24066
	2017-11-01	-1816	51.3456	45.7223	283.709	1.25215	1.19805	26326.6	0.303499	0.206606	1166.02	52.117	48.8815	5.09853
	2017-11-01	-1816	51.755	49.525	283.721	1.30602	1.30359	26327.1	0.306514	0.212543	1166.02	52.7287	52.3427	3.23543
	2017-12-01	-1815	51.2385	44.6315	283.71	1.28952	1.26851	26327.6	0.299112	0.203536	1165.79	51.9935	47.9136	0.385992
	01/14/2017	-1813	50.5334	38.6866	283.666	1.31145	1.29915	26330.9	0.301366	0.217315	1165.42	51.0339	42.5084	4.07998
	01/14/2017	-1813	51.1048	43.9937	283.682	1.35838	1.3911	26331.4	0.303335	0.221192	1165.42	51.8809	47.3008	8.52546
	01/16/2017	-1811	50.2336	37.057	283.611	1.30797	1.28245	26333.4	0.287384	0.199693	1165	50.6349	40.7475	4.58009
	01/16/2017	-1811	51.6901	50.585	283.653	1.41897	1.49993	26334.5	0.292215	0.209205	1165.01	52.776	52.8616	9.88739
	01/18/2017	-1809	50.1567	37.3546	283.568	1.3149	1.28658	26335.8	0.275002	0.185532	1164.58	50.5461	40.7247	-0.0856478
	01/19/2017	-1808	49.537	33.2937	283.483	1.26124	1.18371	26334.7	0.266541	0.174291	1164.35	49.6555	36.8035	9.82138
	01/21/2017	-1806	49.1998	32.7099	283.372	1.24901	1.16172	26334.1	0.285509	0.218774	1164.09	49.2308	36.0602	12.8519
	01/23/2017	-1804	49.0869	33.7591	283.284	1.15553	0.994877	26329	0.269078	0.194672	1163.74	49.0502	36.502	13.1706
	01/23/2017	-1804	50.3713	45.689	283.321	1.30979	1.29711	26330.6	0.28	0.21618	1163.75	50.9796	47.418	12.5482
	01/23/2017	-1804	50.3713	45.689	283.321	1.30979	1.29711	26330.6	0.28	0.21618	1163.75	50.9796	47.418	3.5615
	01/24/2017	-1803	49.5387	38.6749	283.268	1.25634	1.1934	26329.8	0.271385	0.203083	1163.59	49.7801	41.1057	3.5615
	01/25/2017	-1802	48.9111	34.2658	283.194	1.21446	1.11563	26328.3	0.263423	0.191518	1163.41	48.8845	37.0184	8.67443
	01/27/2017	-1800	48.5218	32.9071	283.092	1.19996	1.09326	26326.7	0.252666	0.178638	1163.07	48.3611	35.6215	11.8662
	01/28/2017	-1799	49.1525	39.3091	283.089	1.25159	1.19491	26327.1	0.252407	0.182158	1162.91	49.314	41.3809	12.7397
	01/29/2017	-1798	49.3678	41.4899	283.088	1.37197	1.42157	26330.6	0.264292	0.20863	1162.8	49.716	43.7194	7.93306
	01/31/2017	-1796	49.0423	38.6256	283.072	1.52924	1.68455	26343.5	0.280506	0.243732	1162.69	49.4007	41.7576	5.99654
	2017-02-02	-1794	48.6939	36.3423	283.024	1.52111	1.63169	26352.6	0.272558	0.231828	1162.53	48.943	39.583	7.64311
	2017-04-02	-1792	48.2067	33.6723	282.936	1.49749	1.55784	26359.3	0.28934	0.266182	1162.5	48.3047	37.0485	9.36
	2017-06-02	-1790	47.9837	33.4674	282.855	1.59365	1.70785	26369.9	0.318199	0.320721	1162.63	48.1223	37.0446	11.2562
	2017-07-02	-1789	48.8329	41.4584	282.875	1.61708	1.73755	26374.2	0.323707	0.330487	1162.68	49.3795	44.1148	11.0777
	2017-08-02	-1788	49.1004	43.6848	282.893	1.55814	1.61186	26376.1	0.313837	0.310635	1162.68	49.734	45.8586	5.26462
	2017-10-02	-1786	48.2363	36.432	282.837	1.5308	1.53971	26380.5	0.302193	0.287768	1162.66	48.5205	39.3636	3.87536
	2017-10-02	-1786	48.5615	39.4517	282.847	1.54631	1.57009	26380.6	0.302962	0.289283	1162.67	48.991	42.026	9.15688
	2017-12-02	-1784	48.5711	39.2893	282.857	1.42981	1.34191	26379.4	0.284866	0.255773	1162.56	48.9562	41.5854	6.96501
	02/13/2017	-1783	48.3026	37.5292	282.82	1.42	1.32584	26378.5	0.279203	0.246195	1162.49	48.5855	39.9731	7.37079
	02/15/2017	-1781	47.8324	34.5513	282.751	1.73751	1.89927	26393.9	0.336394	0.354358	1162.74	48.2106	38.4421	8.6124
	02/15/2017	-1781	48.7894	43.44	282.778	1.79015	2.00242	26394.5	0.357315	0.395557	1162.76	49.6223	46.4294	9.76851
	02/16/2017	-1780	48.8076	43.3635	282.789	1.79617	1.99091	26400.4	0.395823	0.466073	1163.02	49.6954	46.4803	3.19288
	02/18/2017	-1778	47.9925	36.4724	282.738	1.65255	1.68527	26405	0.371841	0.411308	1163.3	48.4837	39.8307	3.21513
	02/20/2017	-1776	47.9418	36.6111	282.712	1.5208	1.42722	26403.6	0.349313	0.362978	1163.43	48.3603	39.4355	8.65295
	02/21/2017	-1775	48.7803	44.0286	282.751	1.60553	1.58897	26405.5	0.34775	0.358516	1163.48	49.6118	46.1875	8.92477
	02/23/2017	-1773	47.5473	34.068	282.656	1.50344	1.39241	26403.6	0.3283	0.319384	1163.49	47.8432	37.1097	3.42438
	02/23/2017	-1773	48.53	43.1946	282.684	1.77809	1.93051	26406.4	0.462781	0.584209	1163.65	49.5137	46.5614	10.7334
	02/23/2017	-1773	48.7536	45.2717	282.691	1.80503	1.98328	26406.7	0.465642	0.589844	1163.66	49.8431	48.4251	2.95226
	02/25/2017	-1771	48.5453	42.0032	282.738	1.85971	2.03752	26420.5	0.476073	0.592022	1164.41	49.634	45.794	1.41794
	02/26/2017	-1770	49.3408	48.329	282.803	1.81396	1.93125	26424.2	0.461784	0.556836	1164.67	50.7407	51.1224	3.84005
	02/27/2017	-1769	49.3137	47.2123	282.837	1.78103	1.85408	26427	0.449395	0.526571	1164.89	50.6956	50.0869	-0.381727
	2017-01-03	-1767	49.1252	43.6565	282.904	2.03438	2.2828	26446.5	0.471129	0.555271	1165.48	50.6264	47.8431	0.608662
	2017-02-03	-1766	49.0451	42.8048	282.906	2.03747	2.26212	26453.2	0.46227	0.532386	1165.69	50.5151	46.898	2.78329
	2017-04-03	-1764	47.8407	33.4474	282.798	1.98158	2.10773	26463.9	0.449205	0.497472	1166.04	48.8165	38.1439	3.6171
	2017-05-03	-1763	48.1342	36.9803	282.774	2.20447	2.51005	26474.7	0.493564	0.578375	1166.35	49.414	41.8365	10.6727
	2017-08-03	-1760	45.8013	22.5163	282.42	1.94724	1.95794	26484.1	0.449871	0.480344	1166.78	46.0295	27.3407	7.57753
	2017-08-03	-1760	46.7102	30.9583	282.446	2.21128	2.47526	26486.8	0.492822	0.564923	1166.83	47.5118	35.7274	18.6888
	2017-09-03	-1759	46.7698	32.8539	282.394	2.37392	2.75256	26498.8	0.519079	0.609753	1167.14	47.7494	37.7799	11.7844
	2017-09-03	-1759	47.4116	38.815	282.412	2.37392	2.75256	26498.8	0.519079	0.609753	1167.14	48.667	42.9716	9.96952
	2017-09-03	-1759	47.4291	38.9777	282.413	2.37392	2.75256	26498.8	0.519079	0.609753	1167.14	48.6905	43.1048	5.69536
	2017-09-03	-1759	47.4291	38.9777	282.413	2.37392	2.75256	26498.8	0.519079	0.609753	1167.14	48.6905	43.1048	5.58577
	2017-09-03	-1759	47.4291	38.9777	282.413	2.37392	2.75256	26498.8	0.519079	0.609753	1167.14	48.6905	43.1048	5.58577
	2017-09-03	-1759	47.4291	38.9777	282.413	2.37392	2.75256	26498.8	0.519079	0.609753	1167.14	48.6905	43.1048	5.58577
	2017-09-03	-1759	47.4497	39.1696	282.413	2.37392	2.75256	26498.8	0.519079	0.609753	1167.14	48.7141	43.2379	5.58577
	2017-11-03	-1757	45.9037	28.1322	282.236	2.18411	2.32999	26509.6	0.48763	0.538105	1167.49	46.4712	32.5923	5.47618
	2017-11-03	-1757	47.6351	44.2133	282.286	2.41918	2.79054	26512	0.569808	0.699933	1167.59	49.1299	47.6351	13.8788
	2017-12-03	-1756	48.3836	49.7035	282.365	2.54201	2.98378	26525.1	0.628467	0.802947	1168.16	50.3403	53.1801	1.49472
	03/14/2017	-1754	48.0391	44.1578	282.449	2.38307	2.60558	26540.1	0.593252	0.713891	1168.9	49.7716	47.8667	-2.8398
	03/14/2017	-1754	49.0306	53.3674	282.478	2.69894	3.22444	26543.4	0.647155	0.82004	1168.97	51.3951	57.0521	1.90497
	03/15/2017	-1753	49.1681	52.7519	282.557	2.87769	3.50952	26561.5	0.676895	0.865121	1169.55	51.7251	57.189	-5.65701
	03/16/2017	-1752	49.5324	54.0633	282.65	2.76025	3.22891	26572.9	0.656069	0.812706	1169.98	52.1623	57.8848	-5.46389
	03/16/2017	-1752	50.1833	60.1088	282.669	2.808	3.32246	26573.4	0.657884	0.816281	1169.98	53.127	63.3428	-5.72243
	03/18/2017	-1750	49.1215	47.0838	282.765	2.63455	2.90445	26591.2	0.620597	0.725124	1170.64	51.5089	51.4021	-10.2158
	03/19/2017	-1749	48.8611	44.2648	282.774	2.7251	3.04445	26601.4	0.63356	0.742376	1170.99	51.216	49.1754	0.106818
	03/21/2017	-1747	48.8178	42.4411	282.829	2.55453	2.66235	26611.7	0.597516	0.659475	1171.42	51.0553	46.858	2.04062
	03/22/2017	-1746	48.6106	40.7194	282.815	2.50429	2.551	26614.4	0.58113	0.623333	1171.56	50.7271	45.0054	4.19731
	03/23/2017	-1745	49.0376	44.3055	282.843	2.46668	2.46841	26616.2	0.56674	0.592226	1171.65	51.3026	47.9	5.72172
	03/24/2017	-1744	49.608	48.5431	282.901	2.7422	2.97798	26626.6	0.598834	0.650883	1171.87	52.3011	52.6019	3.40261
	03/24/2017	-1744	49.6859	49.2662	282.904	2.76301	3.01876	26626.8	0.602034	0.657184	1171.88	52.4188	53.2675	-0.300791
	03/25/2017	-1743	48.8905	41.9095	282.88	2.65534	2.78696	26630.9	0.584018	0.618335	1171.99	51.2314	46.4072	-0.84876
	03/26/2017	-1742	49.4811	46.6579	282.926	2.70238	2.85617	26637.1	0.627241	0.697664	1172.27	52.1397	50.8463	4.82415
	03/28/2017	-1740	48.9213	40.7414	282.939	2.61923	2.65728	26645.3	0.601175	0.637768	1172.58	51.2854	45.2125	1.29341
	2017-01-04	-1736	47.0513	27.468	282.722	2.70836	2.7187	26674.5	0.671533	0.741727	1174.05	48.8297	33.2755	6.07292
	2017-02-04	-1735	47.4536	32.6842	282.674	2.86011	2.9942	26681.5	0.684271	0.760534	1174.32	49.5188	38.0778	15.5542
	2017-02-04	-1735	50.2925	59.0525	282.755	3.56286	4.37103	26688.7	0.819276	1.02639	1174.49	54.0598	63.7704	11.441
	2017-05-04	-1732	48.9623	42.4655	282.886	3.37111	3.79646	26736.4	0.849805	1.0371	1176.5	52.1075	48.5669	-9.71062
	2017-09-04	-1728	48.6392	36.2516	283.006	3.66678	4.0689	26816.2	1.2661	1.70469	1183.1	52.2082	44.4165	3.54054
	2017-11-04	-1726	47.9462	32.1794	282.891	3.55946	3.77927	26834.9	1.23919	1.59651	1185.28	51.1937	39.6804	7.79168
	04/13/2017	-1724	47.3899	30.0448	282.754	3.64696	3.8698	26856	1.29756	1.65577	1187.57	50.5629	37.6219	11.5133
	04/14/2017	-1723	48.5219	40.7444	282.779	4.40825	5.27072	26886.4	1.38902	1.80623	1188.87	52.7046	49.3467	12.941
	04/15/2017	-1722	52.1549	69.9438	283.064	5.75226	7.7131	26947.9	1.58157	2.14586	1190.69	58.8164	79.7057	3.35789
	04/15/2017	-1722	52.7764	75.7161	283.082	5.8249	7.85542	26948.6	1.58671	2.15598	1190.7	59.7576	85.0306	-20.8893
	04/17/2017	-1720	53.525	71.3096	283.558	5.80974	7.46164	27039.5	1.5956	2.09695	1193.77	60.8149	81.0051	-25.2731
	04/22/2017	-1715	50.1711	35.0522	283.666	5.03491	5.4245	27161.3	1.43406	1.65083	1198.69	55.5142	44.4127	-20.1902
	04/23/2017	-1714	52.8491	57.7092	283.831	5.99321	7.1778	27202.2	1.63202	2.01285	1200.05	60.0436	67.8121	11.1015
	04/23/2017	-1714	55.5707	82.9875	283.909	6.62986	8.42511	27208.7	1.76517	2.27507	1200.21	64.3963	92.4397	-7.76855
	04/25/2017	-1712	56.1852	76.2272	284.425	6.09976	7.1317	27267	1.65823	2.00775	1202.35	64.8117	84.6722	-28.0434
	04/27/2017	-1710	55.9096	65.3971	284.748	6.40243	7.46154	27335.8	1.73748	2.10429	1204.83	64.602	76.134	-19.8605
	04/27/2017	-1710	56.9616	75.1685	284.778	6.42488	7.50551	27336.1	1.73846	2.10623	1204.83	66.1079	84.6538	-11.532
	04/28/2017	-1709	57.4771	75.2762	284.98	6.75141	8.01179	27372.8	1.79975	2.19769	1206.07	67.0567	85.9632	-18.546
	04/29/2017	-1708	57.1822	68.9569	285.115	6.47589	7.3712	27395.1	1.74438	2.06454	1206.97	66.3979	79.1356	-18.9065
	04/29/2017	-1708	58.1017	77.4972	285.141	6.7685	7.94448	27398.1	1.79659	2.16736	1207.03	67.9273	87.7885	-12.7377
	04/30/2017	-1707	61.4906	100.369	285.581	6.52828	7.37696	27419.9	1.74242	2.03815	1207.87	72.5093	107.145	-19.8613
	2017-02-05	-1705	63.3668	98.6986	286.399	6.95326	7.95137	27488.8	1.74264	1.99435	1209.64	75.2395	107.727	-34.6354
	2017-03-05	-1704	64.0908	97.7073	286.728	7.68648	9.22677	27536.5	1.94011	2.35275	1211.1	76.7546	109.889	-32.4877
	2017-03-05	-1704	65.4121	109.98	286.766	7.70444	9.26195	27536.7	1.94201	2.35651	1211.1	78.6369	120.538	-33.134
	2017-04-05	-1703	64.331	93.0957	287.009	7.39002	8.52141	27564.7	1.88227	2.21374	1212.03	76.7867	104.492	-41.9015
	2017-04-05	-1703	65.3772	102.813	287.038	7.95116	9.6208	27570.4	1.98093	2.40804	1212.15	78.6689	115.142	-27.7054
	2017-06-05	-1701	64.0917	79.5716	287.454	7.44646	8.38004	27628.2	1.87537	2.15182	1213.96	76.3118	92.3287	-36.4729
	2017-06-05	-1701	66.1181	98.393	287.512	7.73418	8.94372	27631.2	1.89364	2.18781	1213.98	79.3705	109.635	-16.0169
	2017-07-05	-1700	66.1141	91.9919	287.766	7.43342	8.25658	27652.6	1.83556	2.0556	1214.62	79.0423	102.772	-30.2641
	2017-09-05	-1698	67.1177	87.7348	288.338	7.68502	8.51389	27714	1.96988	2.26827	1216.86	80.504	100.139	-23.7293
	2017-10-05	-1697	67.355	85.031	288.541	8.22318	9.43388	27753.1	2.12353	2.53978	1218.29	81.1831	99.7334	-19.6353
	2017-11-05	-1696	67.605	82.8761	288.727	7.92948	8.7583	27775.2	2.06833	2.40526	1219.26	81.2258	96.2657	-18.5503
	2017-11-05	-1696	68.4268	90.5091	288.75	8.1523	9.19486	27777.4	2.09618	2.46009	1219.29	82.5434	103.721	-15.0399
	2017-12-05	-1695	69.1401	91.3585	289.002	8.83268	10.3635	27825.5	2.22429	2.67866	1220.8	83.9556	106.762	-21.1772
	05/13/2017	-1694	69.5597	89.8228	289.231	9.1091	10.7317	27871.6	2.27093	2.73601	1222.23	84.6453	105.936	-22.806
	05/14/2017	-1693	71.1285	97.7663	289.541	9.50655	11.3192	27923.5	2.44437	3.03462	1224.16	87.1339	114.336	-21.2904
	05/16/2017	-1691	71.9423	91.6974	290.109	9.51843	10.973	28016	2.42792	2.92159	1227.37	88.0623	108.13	-27.2026
	05/16/2017	-1691	72.6068	97.8689	290.128	9.54414	11.0234	28016.2	2.4294	2.9245	1227.37	89.0269	113.588	-20.0675
	05/18/2017	-1689	71.8945	81.6036	290.494	9.68367	10.9581	28102.3	2.51326	3.00828	1230.73	87.9379	98.9638	-24.5608
	05/18/2017	-1689	72.6836	88.9325	290.516	9.69265	10.9757	28102.4	2.514	3.00974	1230.73	89.0673	105.354	-11.0259
	05/18/2017	-1689	73.885	100.092	290.55	10.2673	12.1015	28108.3	2.60777	3.1944	1230.85	91.1848	117.335	-16.2864
	05/19/2017	-1688	73.4231	90.7958	290.737	9.91636	11.2619	28142.7	2.53037	3.00627	1232.18	90.1652	107.369	-26.1498
	05/19/2017	-1688	74.5335	101.109	290.769	10.3592	12.1294	28147.2	2.59895	3.14132	1232.26	92.0475	118.019	-17.2043
	05/20/2017	-1687	73.8879	90.2744	290.944	9.93757	11.1618	28178.3	2.51902	2.95105	1233.48	90.7088	106.463	-25.9718
	05/20/2017	-1687	75.1574	102.066	290.98	9.94247	11.1714	28178.4	2.51918	2.95136	1233.48	92.5205	116.713	-15.7539
	05/22/2017	-1685	77.6076	106.947	291.765	10.5634	12.0086	28279.6	2.55248	2.94852	1236.26	96.1148	122.921	-24.1926
	05/22/2017	-1685	77.7592	108.354	291.769	10.5679	12.0174	28279.6	2.55282	2.94919	1236.26	96.3266	124.119	-26.8058
	05/22/2017	-1685	79.782	127.142	291.827	10.5712	12.0238	28279.6	2.55288	2.94931	1236.26	99.1971	140.36	-27.7922
	05/24/2017	-1683	81.5282	121.114	292.767	10.567	11.694	28360	2.52737	2.8417	1238.52	101.314	135.489	-41.1626
	05/24/2017	-1683	81.5961	121.745	292.769	10.5678	11.6956	28360	2.52737	2.8417	1238.52	101.408	136.021	-34.1742
	05/24/2017	-1683	82.1032	126.455	292.783	10.5776	11.7148	28360.1	2.52786	2.84267	1238.52	102.138	140.148	-34.6126
	05/27/2017	-1680	78.5325	79.2658	293.242	9.41432	9.26111	28391.9	2.31011	2.37183	1239.94	95.7539	93.8994	-38.01
	05/27/2017	-1680	79.8212	91.2356	293.279	9.67061	9.76323	28394.5	2.33912	2.42896	1239.97	97.7538	105.215	1.85451
	05/27/2017	-1680	81.206	104.097	293.318	9.6853	9.79202	28394.6	2.34032	2.43132	1239.97	99.7302	116.397	-7.46096
	05/28/2017	-1679	86.0049	137.21	293.914	10.0252	10.3906	28414.9	2.37054	2.47913	1240.48	106.574	147.062	-16.6668
	05/30/2017	-1677	83.5915	101.111	294.392	9.22361	8.79545	28412.9	2.22692	2.18782	1240.64	102.178	113.015	-40.4887
	05/30/2017	-1677	84.1955	106.72	294.409	9.23423	8.81624	28413.1	2.2275	2.18897	1240.64	103.049	117.94	-10.8364
	05/31/2017	-1676	84.3279	102.521	294.63	9.57059	9.45164	28422.4	2.3171	2.35818	1241.04	103.312	115.742	-14.8914
	2017-01-06	-1675	83.2899	89.6267	294.731	9.18667	8.70844	28416.2	2.24608	2.21581	1241.05	101.387	102.873	-12.4293
	2017-03-06	-1673	83.4215	83.9138	295.012	8.87042	8.1255	28403.8	2.19301	2.10901	1241.08	101.002	96.614	-1.48567
	2017-03-06	-1673	87.909	125.594	295.14	9.95435	10.2491	28414.9	2.36182	2.44145	1241.29	108.155	137.083	4.38817
	2017-04-06	-1672	87.1969	112.236	295.389	9.54967	9.43259	28416.7	2.28919	2.29359	1241.39	106.667	124.143	-28.9283
	2017-05-06	-1671	85.7556	95.0058	295.502	9.15995	8.6784	28410.4	2.21876	2.15462	1241.32	104.157	107.617	-17.4758
	2017-07-06	-1669	83.58	72.4494	295.534	8.43131	7.35287	28377.4	2.08447	1.90172	1240.69	100.211	84.873	-3.45939
	2017-10-06	-1666	83.282	66.3189	295.66	7.82417	6.38959	28314.7	1.94926	1.6686	1239.2	98.845	77.23	15.338
	2017-11-06	-1665	84.4557	76.5243	295.721	8.22161	7.22564	28304.4	2.08043	1.93233	1239.14	100.701	87.9519	21.615
	06/13/2017	-1663	85.8581	83.5335	296.002	8.66326	8.0974	28307.3	2.17272	2.10917	1239.45	102.703	95.9052	12.7489
	06/15/2017	-1661	84.2634	68.2496	295.975	8.55219	7.90268	28300.4	2.1853	2.12814	1239.7	100.103	81.7743	6.79801
	06/17/2017	-1659	82.8378	58.1012	295.811	8.18718	7.26408	28277.6	2.08842	1.94379	1239.32	97.5346	70.7551	18.329
	06/18/2017	-1658	84.2603	71.4993	295.844	8.63478	8.15232	28279.3	2.24081	2.23952	1239.68	99.8117	84.3007	26.7795
	06/20/2017	-1656	87.4827	92.4113	296.297	9.06179	8.91498	28302.2	2.27491	2.2906	1240.37	104.368	104.366	15.511
	06/22/2017	-1654	85.3516	71.2866	296.289	8.34476	7.5599	28282.4	2.13766	2.02252	1240.11	100.547	83.0303	0.00243652
	06/24/2017	-1652	84.0086	61.0914	296.16	8.45253	7.79625	28277.2	2.17162	2.08728	1240.24	98.4958	74.0998	17.5165
	06/25/2017	-1651	87.03	86.967	296.333	9.40172	9.60488	28299.6	2.37152	2.46987	1240.93	103.369	100.356	24.396
	06/27/2017	-1649	87.5671	85.6424	296.601	9.31909	9.33643	28325.4	2.34541	2.39716	1241.75	103.812	98.8241	3.01356
	06/27/2017	-1649	88.9255	98.2601	296.64	9.71985	10.1216	28329.5	2.40956	2.52349	1241.83	106.024	111.338	4.98794
	06/30/2017	-1646	87.8288	78.7875	296.98	8.81472	8.29244	28334.2	2.20777	2.11686	1241.95	103.381	91.0012	-5.31388
	06/30/2017	-1646	87.8452	78.9395	296.98	8.81472	8.29244	28334.2	2.20777	2.11686	1241.95	103.404	91.1343	12.3796
	06/30/2017	-1646	87.928	79.7086	296.983	8.85757	8.37639	28334.7	2.2145	2.13013	1241.96	103.545	91.9331	12.27
	06/30/2017	-1646	88.7587	87.4245	297.007	9.07346	8.79936	28336.9	2.24296	2.18617	1241.99	104.863	99.3879	11.6124
	06/30/2017	-1646	88.7587	87.4245	297.007	9.07346	8.79936	28336.9	2.24296	2.18617	1241.99	104.863	99.3879	5.47516
	2017-02-07	-1644	87.0602	70.9771	296.985	8.70844	8.09823	28329.7	2.22901	2.15487	1242.13	102.006	83.6912	5.47516
	2017-03-07	-1643	87.462	74.7964	296.993	8.43016	7.59565	28316.2	2.17686	2.05567	1241.92	102.271	85.9365	18.3145
	2017-07-07	-1639	86.1678	60.5578	297.045	8.22277	7.24489	28300.2	2.09256	1.89898	1241.45	99.8038	72.5112	16.3342
	2017-08-07	-1638	86.1578	62.5667	296.96	8.06453	6.99886	28282.5	2.04506	1.81614	1240.96	99.5693	73.4752	27.2926
	2017-09-07	-1637	88.4703	82.8333	297.075	8.53123	7.93479	28281.9	2.21572	2.15193	1241.18	103.154	93.4674	26.0941
	2017-09-07	-1637	90.9766	106.111	297.146	9.23154	9.30683	28289.1	2.40875	2.53205	1241.42	107.272	116.764	9.68666
	2017-11-07	-1635	88.7045	80.9205	297.245	8.50994	7.90784	28278	2.2642	2.2371	1241.65	103.293	92.247	-9.49226
	07/15/2017	-1631	84.1413	47.4471	296.759	7.72929	6.53818	28230.1	2.09622	1.91268	1241.19	95.9199	59.1602	11.0456
	07/16/2017	-1630	85.3368	60.8382	296.701	8.11377	7.33072	28224.2	2.3016	2.31189	1241.65	97.9363	72.7491	36.7597
	07/16/2017	-1630	86.0328	67.3029	296.721	8.22641	7.55139	28225.4	2.31741	2.34303	1241.67	98.9951	78.7396	25.1872
	07/16/2017	-1630	90.0931	105.015	296.837	9.38502	9.82133	28237.2	2.56422	2.82906	1241.98	105.63	116.28	20.2555
	07/18/2017	-1628	91.0066	101.855	297.328	9.64091	10.1274	28288.6	2.62254	2.89193	1244.13	106.91	114.992	-10.65
	07/20/2017	-1626	88.9307	79.2274	297.403	9.26056	9.27656	28311.1	2.54643	2.70525	1245.5	103.509	93.4168	-8.08258
	07/20/2017	-1626	90.2842	91.799	297.442	9.88863	10.5071	28317.5	2.70786	3.02315	1245.7	105.932	107.128	10.0917
	07/21/2017	-1625	90.1463	88.5336	297.517	10.1087	10.8388	28344.6	2.78477	3.14579	1246.95	105.852	104.984	-1.19644
	07/22/2017	-1624	89.1753	79.0914	297.506	9.80376	10.1745	28358.3	2.77311	3.09647	1247.99	104.211	95.2784	0.867607
	07/25/2017	-1621	88.9229	72.233	297.68	9.63644	9.62636	28411.6	2.74619	2.96376	1251.15	103.512	87.7375	8.93307
	07/27/2017	-1619	87.0133	58.6774	297.458	9.28574	8.90521	28416.6	2.65984	2.76357	1252.24	100.426	73.6357	15.7742
	07/29/2017	-1617	85.0524	48.18	297.094	8.70136	7.82304	28394.9	2.54222	2.51936	1252.6	97.1239	61.4379	26.7899
	07/30/2017	-1616	88.1941	77.1371	297.192	9.36129	9.10502	28404.4	2.66961	2.75916	1253.2	102.03	89.3795	35.6861
	07/31/2017	-1615	91.1407	100.505	297.436	10.2644	10.7921	28434.2	2.90575	3.19945	1254.48	106.843	113.717	12.6503
	2017-01-08	-1614	91.2599	98.0709	297.581	9.84549	9.9292	28440.4	2.81635	3.00561	1255.08	106.627	110.119	-6.87359
	2017-03-08	-1612	89.8205	80.953	297.69	9.6658	9.49996	28457.9	2.79196	2.92299	1256.44	104.316	94.5562	-3.49179
	2017-05-08	-1610	87.9269	65.2379	297.561	9.33152	8.83206	28457.7	2.71567	2.75132	1257.2	101.282	79.16	9.75946
	2017-06-08	-1609	88.3471	70.1995	297.531	9.39656	8.96377	28457.3	2.73374	2.7786	1257.56	101.886	83.6241	22.1219
	2017-06-08	-1609	89.9551	85.1353	297.577	9.44104	9.05092	28457.8	2.7367	2.78441	1257.56	104.191	96.6701	18.2615
	2017-07-08	-1608	90.8445	91.0616	297.695	9.06358	8.34196	28446.3	2.6528	2.61628	1257.57	105.094	100.65	7.5213
	2017-07-08	-1608	90.8445	91.0616	297.695	9.06358	8.34196	28446.3	2.6528	2.61628	1257.57	105.094	100.65	4.4446
	2017-07-08	-1608	90.8445	91.0616	297.695	9.06358	8.34196	28446.3	2.6528	2.61628	1257.57	105.094	100.65	4.4446
	2017-09-08	-1606	88.8245	71.8419	297.656	8.3389	7.06131	28404.1	2.49207	2.30886	1257.01	101.553	81.6382	4.4446
	2017-11-08	-1604	90.0518	79.9584	297.822	7.81521	6.23514	28348.8	2.35308	2.05975	1255.86	102.731	87.6593	19.9149
	2017-12-08	-1603	88.5721	67.7535	297.719	7.49627	5.7366	28314	2.28068	1.93496	1255.06	100.337	76.1053	15.0714
	08/20/2017	-1595	80.1391	25.1979	296.048	5.96551	3.77942	28037.9	1.89032	1.34864	1247.28	86.941	33.0159	24.2313
	08/22/2017	-1593	81.2135	43.5257	295.744	6.2958	4.65435	27984.3	1.95054	1.51344	1245.51	88.7085	50.7206	53.9251
	08/24/2017	-1591	79.6058	38.4454	295.305	6.16639	4.61392	27929.7	1.91049	1.48013	1243.63	86.3555	46.0184	37.9878
	08/25/2017	-1590	80.5192	50.3634	295.193	6.97479	6.23709	27928.1	2.03457	1.73946	1243.19	88.2294	59.5104	40.3371
	08/27/2017	-1588	80.4146	53.5309	295.025	6.84215	6.04573	27909.6	2.01078	1.71911	1242.1	88.0076	62.0274	28.719
	2017-02-09	-1582	76.7457	34.7359	294.309	6.16616	4.94478	27846.9	1.82937	1.44661	1238.49	82.3903	43.2143	25.9803
	2017-03-09	-1581	79.8828	64.6225	294.368	6.75614	6.13101	27845.3	1.94428	1.68572	1238.11	87.2983	71.8509	39.1761
	2017-04-09	-1580	80.02	66.3544	294.354	6.63386	5.92917	27834.6	1.94909	1.70692	1237.65	87.4499	73.3644	15.4474
	2017-04-09	-1580	80.6093	71.8273	294.371	6.63386	5.92917	27834.6	1.94909	1.70692	1237.65	88.2969	78.1568	14.0855
	2017-05-09	-1579	84.0105	98.6421	294.659	6.82035	6.31431	27831.6	1.93385	1.68888	1237.15	93.2037	102.834	10.1401
	2017-08-09	-1576	80.2065	61.566	294.62	6.12662	5.10378	27787.4	1.77264	1.42138	1234.96	87.2605	68.8981	-9.63043
	2017-09-09	-1575	81.0726	69.637	294.644	6.42344	5.72337	27780.9	1.83034	1.54949	1234.45	88.7225	77.3825	18.3624
	2017-10-09	-1574	82.2654	79.194	294.738	6.75396	6.3795	27782.1	1.92382	1.7415	1234.25	90.6786	87.3917	11.34
	2017-12-09	-1572	84.5508	91.0278	295.179	6.94837	6.72397	27793.2	1.91674	1.73941	1233.76	93.9772	99.1857	3.28689
	09/13/2017	-1571	84.7192	89.5715	295.305	7.31148	7.4016	27805.3	2.00911	1.92287	1233.81	94.4771	99.5991	-5.20848
	09/23/2017	-1561	72.598	18.7516	293.289	4.88594	3.30186	27617.5	1.47685	1.03926	1226.58	75.6839	25.9746	-5.12205
	09/24/2017	-1560	73.9185	36.0217	293.127	5.47453	4.51867	27607.6	1.57729	1.25473	1225.99	78.0386	43.2889	49.7092
	09/30/2017	-1554	69.198	21.9891	291.8	4.77242	3.51713	27506.9	1.48678	1.15485	1222.75	71.2805	28.4265	34.7497
	2017-01-10	-1553	73.4766	61.9609	291.912	5.71051	5.36482	27514.1	1.61492	1.41676	1222.52	78.058	67.1097	42.854
	2017-07-10	-1547	70.7702	38.9785	291.749	4.93745	4.00173	27468.3	1.58822	1.38088	1221.82	74.0304	46.1055	10.9483
	2017-08-10	-1546	73.4352	63.6512	291.828	5.07103	4.31146	27457.6	1.59455	1.40257	1221.46	77.9404	68.3564	27.9249
	2017-09-10	-1545	74.5294	72.33	291.919	5.36357	4.9054	27455.4	1.65827	1.53285	1221.35	79.7596	77.6053	9.58401
	10/21/2017	-1533	62.7844	12.4985	289.614	3.34698	1.91607	27194.5	1.15299	0.742041	1212.56	62.3244	17.2126	2.15423
	10/22/2017	-1532	64.0558	29.0392	289.461	3.78661	2.84572	27181.9	1.28463	1.01604	1212.13	64.5799	33.6162	45.1118
	10/27/2017	-1527	62.025	26.181	288.763	3.78358	3.004	27140.8	1.20141	0.91618	1209.47	62.1151	31.3802	30.9638
	10/29/2017	-1525	61.5774	29.6715	288.444	3.73751	3.0051	27117.5	1.20706	0.953637	1208.42	61.6719	34.4857	30.7349
	2017-04-11	-1519	58.3429	20.8294	287.504	3.65769	2.96233	27088.3	1.25461	1.06996	1207.57	57.7248	26.4419	27.1862
	2017-05-11	-1518	60.5462	42.9551	287.5	4.27096	4.15847	27095.9	1.31566	1.19535	1207.44	61.3751	48.0792	31.2829
	2017-12-11	-1511	53.978	13.6981	286.043	3.19048	2.32057	27015.1	1.05717	0.771774	1203.7	52.0923	18.0302	13.2959
	11/19/2017	-1504	49.8127	10.0468	284.523	2.8443	1.96959	26929.8	0.95319	0.662433	1199.76	46.8835	13.4891	34.0622
	11/26/2017	-1497	47.3652	13.002	283.426	2.98719	2.36134	26903.3	0.958245	0.732036	1197.38	44.5257	16.8628	33.3944
	2017-02-12	-1491	43.0109	5.36149	281.99	2.32738	1.43368	26805.3	0.794439	0.503162	1193.43	38.8023	7.72104	27.6629
	2017-02-12	-1491	43.6155	10.9772	282.007	2.3384	1.45527	26805.4	0.794777	0.503829	1193.43	39.6728	12.6466	31.0812
	2017-03-12	-1490	43.4328	13.5946	281.829	2.24297	1.33891	26786.8	0.770324	0.473303	1192.69	39.4976	14.7712	27.0263
	2017-03-12	-1490	43.5523	14.7046	281.833	2.24297	1.33891	26786.8	0.770324	0.473303	1192.69	39.6623	15.7031	24.7263
	2017-04-12	-1489	43.6612	19.072	281.702	2.35538	1.61512	26773.9	0.770241	0.489705	1192.03	40.0386	20.1905	23.9592
	2017-05-12	-1488	43.7975	23.0029	281.599	2.39704	1.74492	26762.3	0.759277	0.484338	1191.37	40.4062	24.0805	19.8481
	2017-06-12	-1487	43.6349	23.9587	281.496	2.30705	1.62012	26748.5	0.736036	0.455221	1190.67	40.2596	24.9139	16.3256
	2017-07-12	-1486	44.1821	30.4207	281.456	2.21603	1.49647	26733.9	0.71348	0.427812	1189.97	41.1044	30.5986	15.3457
	2017-09-12	-1484	43.5392	27.3403	281.322	2.03922	1.26741	26702.8	0.670252	0.377542	1188.52	40.3146	27.996	10.5058
	2017-10-12	-1483	43.9324	32.0395	281.291	1.956	1.16607	26686.5	0.649631	0.354668	1187.78	40.9284	32.1164	12.3186
	2017-12-12	-1481	43.5733	30.3966	281.213	1.84241	1.06422	26655.2	0.612526	0.317164	1186.32	40.573	31.0374	8.81196
	12/13/2017	-1480	44.2286	36.7266	281.222	1.77701	0.997516	26639.1	0.595499	0.30142	1185.58	41.5713	36.7147	9.53564
	12/14/2017	-1479	44.225	36.9037	281.214	1.70683	0.922173	26622.9	0.577208	0.283215	1184.85	41.627	37.0202	4.85659
	12/16/2017	-1477	44.114	35.6552	281.219	1.57487	0.788724	26590.3	0.54241	0.250257	1183.38	41.5757	36.223	4.60686
	12/17/2017	-1476	45.1959	44.6592	281.292	1.5106	0.725661	26573.9	0.525722	0.235095	1182.65	43.1477	44.2104	5.35268
	12/19/2017	-1474	43.9839	33.8555	281.239	1.41948	0.667727	26542.8	0.496442	0.212229	1181.23	41.545	35.0238	-1.06271
	12/21/2017	-1472	43.6215	31.6868	281.181	1.30936	0.57131	26511.9	0.466422	0.187398	1179.82	41.1386	33.1222	6.52121
	12/21/2017	-1472	44.0973	36.1066	281.195	1.35589	0.662459	26512.3	0.469314	0.193094	1179.82	41.8444	37.1159	8.01637
	12/23/2017	-1470	43.5941	32.3561	281.143	1.26963	0.600691	26484.6	0.442585	0.173559	1178.46	41.2446	33.894	4.72856
	12/24/2017	-1469	43.9292	35.8278	281.139	1.22878	0.57326	26471.1	0.429356	0.163784	1177.8	41.7675	36.883	7.35055
	12/25/2017	-1468	44.5963	41.4656	281.18	1.20681	0.58039	26458.3	0.419724	0.16069	1177.15	42.7836	42.0129	4.8845
	12/26/2017	-1467	45.0182	44.3654	281.233	1.26169	0.729661	26448.4	0.412566	0.161939	1176.53	43.4771	44.9597	0.770673
	12/26/2017	-1467	45.1316	45.4185	281.236	1.26169	0.729661	26448.4	0.412566	0.161939	1176.53	43.6418	45.8916	-1.48262
	12/27/2017	-1466	44.9203	42.72	281.259	1.21176	0.674263	26437.3	0.399873	0.152128	1175.9	43.3731	43.5906	-2.24978
	12/29/2017	-1464	44.837	40.1704	281.328	1.11488	0.570752	26414.8	0.375646	0.134253	1174.68	43.3079	41.4607	-0.217465
	12/29/2017	-1464	45.6608	47.8217	281.351	1.11651	0.57395	26414.8	0.375646	0.134253	1174.68	44.4844	48.1168	1.84725
	12/30/2017	-1463	45.6964	46.7984	281.407	1.07094	0.528059	26403.5	0.364088	0.126119	1174.08	44.5635	47.366	-3.63243
	2018-01-01	-1461	45.0448	39.3571	281.444	1.13588	0.718393	26388.3	0.359776	0.144128	1173.02	43.7923	41.3967	-2.80254
	2018-01-01	-1461	46.4035	51.9763	281.482	1.16037	0.766367	26388.6	0.692057	0.798467	1173.43	46.004	53.9102	2.39562
	2018-03-01	-1459	46.8773	50.9707	281.712	1.07548	0.662928	26372	0.650705	0.705714	1173.83	46.6689	53.0171	-7.9062
	2018-03-01	-1459	48.3082	64.2608	281.753	1.20444	0.915588	26373.3	0.657658	0.719407	1173.84	48.7865	64.998	-6.34813
	2018-05-01	-1457	48.0386	55.0869	282.012	1.13066	0.815637	26361.4	0.929962	1.21233	1175.9	48.6266	58.2481	-16.2116
	2018-05-01	-1457	48.1648	56.2598	282.016	1.13434	0.822833	26361.5	0.930054	1.21251	1175.9	48.8148	59.3131	-9.62158
	2018-05-01	-1457	48.3952	58.3998	282.022	1.14168	0.837225	26361.5	0.9303	1.21299	1175.9	49.1442	61.1768	-10.4983
	2018-05-01	-1457	48.4561	58.9648	282.024	1.14168	0.837225	26361.5	0.9303	1.21299	1175.9	49.2383	61.7093	-12.0326
	2018-06-01	-1456	48.3554	55.5109	282.122	1.09509	0.770284	26355	0.901678	1.1395	1176.55	49.0677	58.4567	-12.471
	2018-08-01	-1454	48.2616	50.0372	282.303	1.00753	0.652032	26340.8	0.847048	1.00561	1177.54	48.8723	53.2324	-9.38895
	2018-10-01	-1452	47.8798	44.1132	282.387	0.926973	0.551933	26325.5	0.795728	0.887445	1178.16	48.2822	47.5058	-4.36012
	2018-10-01	-1452	47.9348	44.6244	282.389	0.926973	0.551933	26325.5	0.795728	0.887445	1178.16	48.3527	47.9052	0.776332
	2018-10-01	-1452	48.1057	46.2118	282.394	0.976354	0.648679	26326	0.812773	0.92101	1178.18	48.6351	49.5027	0.447551
	2018-10-01	-1452	48.1661	46.7721	282.396	0.976354	0.648679	26326	0.812773	0.92101	1178.18	48.7292	50.0351	-0.867574
	2018-11-01	-1451	48.6528	49.8474	282.467	1.05394	0.817502	26322.6	0.796713	0.882283	1178.45	49.4666	52.8372	-1.30595
	2018-12-01	-1450	47.8487	42.195	282.452	1.01093	0.752138	26317.4	0.7722	0.828829	1178.62	48.3027	45.8034	-3.3706
	01/14/2018	-1448	47.8475	41.0196	282.498	1.06152	0.873554	26312.4	0.732438	0.744431	1178.82	48.3448	44.6241	2.49933
	01/15/2018	-1447	48.8039	48.6907	282.574	1.33723	1.40324	26317.8	0.75204	0.779751	1178.97	49.8954	52.1855	3.72068
	01/16/2018	-1446	49.0279	49.4546	282.633	1.28775	1.30061	26318.7	0.728991	0.732679	1179.01	50.1918	52.6241	-2.29016
	01/18/2018	-1444	47.973	39.2374	282.62	1.18478	1.10094	26317.2	0.684824	0.646587	1178.92	48.6429	43.0472	-2.43233
	01/20/2018	-1442	47.865	38.1931	282.618	1.13323	1.00976	26314.2	0.646252	0.576011	1178.66	48.4673	41.6525	5.59575
	01/21/2018	-1441	50.9982	63.7024	282.851	1.56455	1.82649	26325.7	0.723553	0.726602	1178.82	53.2314	65.7656	6.81473
	01/24/2018	-1438	51.3859	55.6633	283.328	1.74555	2.05326	26359.5	0.703175	0.681936	1178.98	53.8335	59.7529	-12.5342
	01/25/2018	-1437	50.5372	47.1231	283.33	1.67431	1.88909	26364.9	0.681541	0.64062	1178.9	52.5669	51.7984	-5.91935
	01/27/2018	-1435	49.7595	39.8141	283.311	1.63131	1.76287	26374.9	0.64522	0.574541	1178.64	51.4236	44.7276	0.768466
	01/27/2018	-1435	49.7595	39.8141	283.311	1.63131	1.76287	26374.9	0.64522	0.574541	1178.64	51.4236	44.7276	6.696
	01/27/2018	-1435	49.9144	41.2526	283.316	1.63131	1.76287	26374.9	0.64522	0.574541	1178.64	51.6353	45.9257	6.696
	01/29/2018	-1433	52.1931	56.4979	283.617	1.79262	2.01812	26391.8	0.637863	0.565739	1178.4	54.9324	59.9218	5.70965
	01/29/2018	-1433	52.2305	56.8449	283.618	1.79262	2.01812	26391.8	0.637863	0.565739	1178.4	54.9795	60.1881	-4.9894
	01/31/2018	-1431	51.6118	48.2563	283.714	1.65755	1.72319	26398	0.599419	0.499637	1177.97	53.9707	52.1326	-5.20859
	2018-01-02	-1430	51.8711	49.7406	283.759	1.5899	1.58541	26398.6	0.580977	0.469365	1177.7	54.2632	53.0398	1.83811
	2018-01-02	-1430	52.7953	58.3253	283.785	1.5899	1.58541	26398.6	0.580977	0.469365	1177.7	55.5807	60.4947	1.22332
	2018-03-02	-1428	51.8144	46.952	283.848	1.47179	1.35826	26396.3	0.546616	0.415764	1177.1	54.0505	50.1622	-4.91394
	2018-04-02	-1427	52.8962	55.238	283.949	1.61841	1.63808	26399.7	0.54438	0.418406	1176.81	55.6506	57.9096	3.8883
	2018-05-02	-1426	53.3096	57.0527	284.042	1.57742	1.55418	26400.2	0.531955	0.401309	1176.5	56.1792	59.4326	-2.25896
	2018-06-02	-1425	54.0078	60.92	284.166	1.52283	1.44831	26399.3	0.516215	0.37819	1176.17	57.086	62.7146	-3.25335
	2018-08-02	-1423	53.305	50.998	284.282	1.49757	1.39991	26398.8	0.492107	0.347012	1175.49	56.0017	54.1313	-5.62868
	2018-10-02	-1421	52.7772	44.9347	284.314	1.49047	1.38804	26398.2	0.468072	0.31693	1174.77	55.1697	48.5815	1.87038
	2018-10-02	-1421	54.1686	57.8579	284.353	1.51781	1.44161	26398.5	0.468441	0.317657	1174.77	57.1696	59.8968	6.58827
	2018-12-02	-1419	53.8687	51.6123	284.483	1.50497	1.41589	26398.5	0.447112	0.293378	1174.03	56.6423	54.5147	-2.72721
	02/14/2018	-1417	53.1849	44.4288	284.497	1.38464	1.19853	26392.7	0.420023	0.258905	1173.25	55.5338	47.7692	2.12757
	02/14/2018	-1417	54.5489	57.0972	284.536	1.48871	1.40241	26393.7	0.423377	0.265509	1173.25	57.5337	59.0846	7.76461
	02/14/2018	-1417	54.6644	58.1703	284.539	1.48871	1.40241	26393.7	0.423377	0.265509	1173.25	57.6984	60.0164	-1.55086
	02/15/2018	-1416	53.7622	49.2505	284.535	1.42795	1.29028	26391.4	0.410351	0.249423	1172.85	56.3409	52.0269	-2.31802
	02/16/2018	-1415	54.2471	52.6704	284.592	1.47302	1.38132	26391.2	0.428947	0.293902	1172.56	57.037	55.2562	4.31395
	02/16/2018	-1415	54.6499	56.4117	284.604	1.56321	1.55802	26392.1	0.457406	0.349945	1172.59	57.6958	58.9837	1.7808
	02/16/2018	-1415	55.4585	63.9218	284.627	1.6987	1.82348	26393.5	0.467129	0.36909	1172.61	58.9428	66.0391	-1.28783
	02/20/2018	-1411	51.9901	33.3703	284.461	1.43792	1.30658	26392.3	0.41224	0.287448	1171.48	53.738	37.8197	-7.0963
	02/21/2018	-1410	51.9078	34.459	284.385	1.37924	1.20211	26389.1	0.399556	0.270032	1171.16	53.5764	38.3243	15.9183
	02/22/2018	-1409	52.1171	37.7014	284.339	1.47209	1.38627	26389.5	0.423674	0.323167	1170.97	53.9471	41.4159	15.2521
	02/22/2018	-1409	52.1289	37.8104	284.339	1.47209	1.38627	26389.5	0.423674	0.323167	1170.97	53.9706	41.5491	12.5311
	02/23/2018	-1408	52.8697	44.8163	284.355	1.4171	1.28499	26387.3	0.410758	0.303815	1170.71	54.9752	47.4426	12.4215
	02/24/2018	-1407	53.4705	49.7253	284.399	1.49236	1.43236	26388.1	0.405247	0.29901	1170.46	55.8414	51.9746	7.53261
	02/25/2018	-1406	54.8596	60.2612	284.533	1.64715	1.72317	26392.8	0.427132	0.346462	1170.31	57.8818	61.9041	3.86677
	02/25/2018	-1406	60.0252	108.24	284.68	3.15632	4.67993	26408.2	0.660806	0.806619	1170.6	66.2815	109.429	-4.02229
	02/26/2018	-1405	59.259	93.4297	284.966	3.02751	4.30574	26437.3	0.640475	0.757749	1170.93	65.0436	96.477	-43.1473
	02/27/2018	-1404	58.2958	79.2165	285.15	2.90396	3.96147	26461.6	0.620769	0.711839	1171.19	63.5362	83.7491	-31.4333
	02/28/2018	-1403	57.4219	67.7714	285.258	2.78584	3.64547	26481.6	0.60167	0.668711	1171.39	62.1792	73.2927	-20.2129
	2018-01-03	-1402	57.9522	69.194	285.413	2.91758	3.81523	26505	0.629559	0.716757	1171.69	62.9907	74.9605	-11.1135
	2018-02-03	-1401	57.9194	65.9669	285.529	2.80165	3.51606	26521.8	0.610309	0.673559	1171.88	62.8182	71.5594	-11.9698
	2018-03-03	-1400	58.374	67.1273	285.665	2.79183	3.43135	26538.1	0.62496	0.696553	1172.13	63.4309	72.5347	-8.74122
	2018-04-03	-1399	60.9889	85.4397	285.978	2.70764	3.2129	26550.6	0.6077	0.658107	1172.29	67.0159	88.3823	-9.10384
	2018-04-03	-1399	61.0552	86.0553	285.98	2.70764	3.2129	26550.6	0.6077	0.658107	1172.29	67.11	88.9148	-21.3664
	2018-05-03	-1398	64.2532	106.478	286.442	3.4141	4.49126	26584.2	0.787337	0.996784	1173.12	72.1018	110.083	-21.8048
	2018-05-03	-1398	64.259	106.532	286.442	3.4141	4.49126	26584.2	0.787337	0.996784	1173.12	72.1018	110.083	-37.981
	2018-06-03	-1397	64.2898	98.9138	286.759	3.27594	4.13437	26604.4	0.763143	0.936449	1173.59	71.9447	103.16	-37.981
	2018-06-03	-1397	65.1484	106.889	286.784	3.27594	4.13437	26604.4	0.763143	0.936449	1173.59	73.1681	110.083	-31.2156
	2018-06-03	-1397	65.2091	107.452	286.786	3.27594	4.13437	26604.4	0.763143	0.936449	1173.59	73.2622	110.615	-36.9144
	2018-07-03	-1396	64.7256	95.7075	287.062	3.14225	3.8038	26620.2	0.739664	0.879712	1173.98	72.3886	100.16	-37.3528
	2018-07-03	-1396	64.7256	95.7075	287.062	3.14225	3.8038	26620.2	0.739664	0.879712	1173.98	72.3886	100.16	-27.771
	2018-07-03	-1396	64.7256	95.7075	287.062	3.14225	3.8038	26620.2	0.739664	0.879712	1173.98	72.3886	100.16	-27.771
	2018-08-03	-1395	64.3954	86.9274	287.281	3.01401	3.49967	26632.1	0.716907	0.826413	1174.3	71.7193	92.0191	-27.771
	2018-08-03	-1395	64.7846	90.5428	287.292	3.01401	3.49967	26632.1	0.716907	0.826413	1174.3	72.2839	95.2141	-20.2999
	2018-08-03	-1395	64.7846	90.5428	287.292	3.01401	3.49967	26632.1	0.716907	0.826413	1174.3	72.2839	95.2141	-22.9301
	2018-08-03	-1395	64.7846	90.5428	287.292	3.01401	3.49967	26632.1	0.716907	0.826413	1174.3	72.2839	95.2141	-22.9301
	2018-10-03	-1393	62.6607	64.8767	287.469	2.77303	2.9624	26645.9	0.673471	0.729307	1174.71	68.9225	71.5512	-22.9301
	2018-11-03	-1392	63.8849	72.9827	287.635	2.72053	2.83957	26650.4	0.698585	0.772601	1174.98	70.5633	78.413	-2.6287
	2018-11-03	-1392	64.0976	74.9584	287.641	2.74379	2.88514	26650.6	0.701877	0.779084	1174.99	70.8927	80.2768	-7.84976
	2018-11-03	-1392	64.229	76.1789	287.644	2.74379	2.88514	26650.6	0.701877	0.779084	1174.99	71.0809	81.3417	-9.38407
	2018-12-03	-1391	66.3027	89.5489	287.939	2.99195	3.33123	26663.2	0.768759	0.900752	1175.47	74.1183	94.1705	-10.2608
	03/13/2018	-1390	65.2068	75.8015	288.051	2.86985	3.06488	26668.7	0.745106	0.846178	1175.76	72.3744	81.6343	-20.0522
	03/14/2018	-1389	65.7505	77.1271	288.215	2.8181	2.94268	26673.4	0.753433	0.854559	1176.09	73.015	82.5378	-9.25987
	03/14/2018	-1389	66.0287	79.7109	288.223	2.8181	2.94268	26673.4	0.753433	0.854559	1176.09	73.415	84.8009	-9.52282
	03/15/2018	-1388	65.4868	71.8661	288.32	2.74889	2.79346	26676.1	0.73243	0.806938	1176.32	72.4918	77.5511	-11.3859
	03/15/2018	-1388	65.6023	72.9392	288.323	2.74889	2.79346	26676.1	0.73243	0.806938	1176.32	72.6565	78.4829	-5.05928
	03/18/2018	-1385	64.8728	58.868	288.594	2.51449	2.32873	26675.1	0.680975	0.69424	1176.71	71.1528	65.0022	-5.82644
	03/18/2018	-1385	66.7591	76.3875	288.648	2.74547	2.78128	26677.4	0.706112	0.74374	1176.74	73.9997	81.11	6.15057
	03/18/2018	-1385	67.4711	83.0011	288.668	2.98585	3.25222	26679.9	0.737802	0.806144	1176.78	75.1761	87.7661	-7.11028
	03/18/2018	-1385	70.7431	113.392	288.762	3.54822	4.35401	26685.6	0.831917	0.99148	1176.89	80.2347	116.387	-12.59
	03/20/2018	-1383	69.2301	86.7959	289.22	3.27954	3.71266	26711.6	0.782959	0.877651	1177.53	77.6477	92.5644	-36.1526
	03/21/2018	-1382	70.2756	90.9768	289.471	3.22125	3.55779	26721.2	0.766385	0.83882	1177.76	78.9683	96.0519	-14.9167
	03/23/2018	-1380	70.2231	80.6791	289.862	3.09698	3.25187	26735.5	0.759202	0.812865	1178.22	78.5714	86.7864	-17.0836
	03/24/2018	-1379	69.5606	72.2764	289.933	3.23561	3.48989	26745.3	0.796229	0.878871	1178.54	77.6188	79.7338	-8.21499
	03/24/2018	-1379	69.5606	72.2764	289.933	3.23561	3.48989	26745.3	0.796229	0.878871	1178.54	77.6188	79.7338	-2.11506
	03/24/2018	-1379	69.9447	75.8441	289.944	3.2858	3.58823	26745.8	0.800906	0.888081	1178.55	78.207	83.0619	-2.11506
	03/25/2018	-1378	72.4823	93.7293	290.244	3.79682	4.51364	26770	0.888001	1.04754	1179.14	82.0417	100.508	-4.8549
	03/26/2018	-1377	73.9456	100.616	290.554	4.0478	4.9156	26795	0.921274	1.09973	1179.71	84.1549	107.439	-18.4668
	03/28/2018	-1375	73.7124	87.1698	290.998	3.82779	4.34776	26827	0.921557	1.07429	1180.75	83.4271	94.9435	-23.2842
	03/29/2018	-1374	74.7313	91.6727	291.226	3.86769	4.36869	26841.7	1.02009	1.25138	1181.55	84.8415	99.2683	-11.5163
	03/30/2018	-1373	74.7858	87.9096	291.398	4.05002	4.65864	26860.3	1.03379	1.26162	1182.24	84.913	96.4395	-14.4268
	03/31/2018	-1372	74.2984	80.3994	291.503	3.93093	4.37296	26872.2	1.00974	1.19998	1182.78	84.018	89.1405	-11.5265
	2018-02-04	-1370	76.3051	88.1767	291.995	4.47158	5.24273	26925.1	1.12776	1.39048	1184.6	86.9982	97.6988	-5.12255
	2018-04-04	-1368	74.8531	70.4029	292.125	4.29015	4.7553	26956.3	1.1329	1.36301	1186.11	84.5902	80.7212	-10.7006
	2018-04-04	-1368	75.4902	76.3211	292.143	4.43503	5.03914	26957.7	1.14672	1.39021	1186.13	85.6019	86.4455	3.86895
	2018-04-04	-1368	76.1228	82.1962	292.161	4.57991	5.32298	26959.2	1.16068	1.41772	1186.15	86.5901	92.0366	-0.843582
	2018-04-04	-1368	76.2294	83.1864	292.164	4.58072	5.32458	26959.2	1.16068	1.41772	1186.15	86.7313	92.8353	-5.44652
	2018-04-04	-1368	76.4884	85.592	292.172	4.59378	5.35017	26959.4	1.16118	1.41869	1186.15	87.1077	94.9653	-6.10408
	2018-05-04	-1367	75.4462	74.2272	292.209	4.41062	4.93048	26972.7	1.12551	1.33285	1186.73	85.3799	83.9389	-7.85758
	2018-06-04	-1366	76.7032	82.8495	292.367	4.46392	4.9747	26988.3	1.1657	1.3949	1187.46	87.1159	91.5751	1.44094
	2018-07-04	-1365	76.1662	75.9732	292.428	4.39918	4.79763	27000.2	1.14427	1.33793	1188.02	86.169	84.9237	-4.4592
	2018-07-04	-1365	76.369	77.8569	292.433	4.41346	4.82561	27000.3	1.14504	1.33944	1188.03	86.4749	86.6542	1.24534
	2018-09-04	-1363	78.7948	89.7056	292.93	4.44995	4.78665	27028.3	1.12974	1.28209	1189.1	89.6549	97.231	-0.179381
	2018-09-04	-1363	79.6155	97.3278	292.953	4.57646	5.03451	27029.6	1.15718	1.33614	1189.13	90.9254	104.42	-7.57608
	2018-10-04	-1362	78.3233	82.5759	293.026	4.3897	4.63197	27036.9	1.12158	1.25519	1189.52	88.8091	90.6344	-13.4941
	2018-12-04	-1360	77.1043	68.449	293.104	4.60643	4.94422	27067.2	1.18167	1.34456	1190.75	87.0123	78.5137	-1.82534
	04/13/2018	-1359	79.8377	89.9801	293.336	4.79893	5.26393	27083.5	1.18426	1.33743	1191.24	90.8926	97.8351	8.49865
	04/14/2018	-1358	82.5956	108.763	293.688	4.89276	5.38741	27099.5	1.21712	1.38867	1191.82	94.7504	114.931	-6.94257
	04/16/2018	-1356	82.167	93.6151	294.122	4.71407	4.94342	27121.2	1.16728	1.26972	1192.59	93.6869	101.273	-20.1803
	04/16/2018	-1356	84.3218	113.629	294.184	5.12463	5.74777	27125.4	1.24269	1.41821	1192.69	97.0515	120.31	-7.58656
	04/20/2018	-1352	80.9791	69.0207	294.631	4.61012	4.56991	27162.6	1.12649	1.15632	1193.87	91.3153	78.7666	-23.2585
	04/20/2018	-1352	83.5037	92.4691	294.703	4.84601	5.03205	27165	1.15036	1.20333	1193.9	95.0563	99.933	12.5486
	04/20/2018	-1352	83.5037	92.4691	294.703	4.84601	5.03205	27165	1.15036	1.20333	1193.9	95.0563	99.933	-4.87676
	04/21/2018	-1351	82.7612	83.3714	294.77	4.64863	4.63045	27166.7	1.115	1.13048	1193.98	93.7158	91.1304	-4.87676
	04/22/2018	-1350	83.7744	89.6075	294.925	5.01517	5.30554	27181.2	1.2317	1.35021	1194.53	95.3246	98.1554	2.58541
	04/24/2018	-1348	84.7688	89.9467	295.31	5.1849	5.5198	27212.5	1.25532	1.3733	1195.49	96.5676	99.0712	-2.8308
	04/26/2018	-1346	83.0944	72.0507	295.356	5.30914	5.64363	27243.7	1.34115	1.5114	1196.84	94.0735	83.3532	-2.50366
	04/27/2018	-1345	82.8943	70.3694	295.343	5.56182	6.0744	27262.3	1.47066	1.74579	1197.82	93.9279	82.6431	10.7203
	04/28/2018	-1344	82.3563	66.2186	295.294	5.38808	5.68877	27271.8	1.43373	1.6559	1198.46	92.9356	77.7577	11.2848
	04/29/2018	-1343	81.6043	60.9234	295.205	5.29502	5.47226	27279.4	1.41214	1.59854	1199.03	91.6909	72.1379	15.1779
	2018-01-05	-1341	82.2755	66.6799	295.243	5.44313	5.66227	27306	1.40161	1.54951	1200.15	92.5195	76.9186	19.553
	2018-04-05	-1338	80.0848	51.2334	294.985	5.53753	5.67883	27349.1	1.45679	1.60841	1202.21	89.2741	62.5089	15.6009
	2018-05-05	-1337	79.0202	45.4396	294.791	5.31976	5.24023	27349.8	1.41232	1.51165	1202.52	87.5412	56.034	26.7652
	2018-06-05	-1336	81.2388	66.6409	294.83	5.54187	5.64662	27359.3	1.47792	1.6282	1203.11	90.8117	75.3476	31.5072
	2018-06-05	-1336	81.3502	67.6756	294.833	5.56676	5.69539	27359.5	1.48223	1.63669	1203.11	90.9764	76.2794	15.4641
	2018-06-05	-1336	81.6318	70.2916	294.841	5.59737	5.75536	27359.8	1.48638	1.64486	1203.12	91.3999	78.6756	14.697
	2018-06-05	-1336	81.6426	70.3914	294.841	5.59737	5.75536	27359.8	1.48638	1.64486	1203.12	91.4234	78.8087	12.7243
	2018-06-05	-1336	81.6426	70.3914	294.841	5.59737	5.75536	27359.8	1.48638	1.64486	1203.12	91.4234	78.8087	12.6147
	2018-06-05	-1336	81.6751	70.6938	294.842	5.60023	5.76095	27359.9	1.48657	1.64523	1203.12	91.4705	79.075	12.6147
	2018-07-05	-1335	82.7835	79.4934	294.934	5.6958	5.90943	27370.5	1.48819	1.63593	1203.62	93.0173	87.1279	12.3955
	2018-08-05	-1334	82.6597	77.2387	294.974	5.50563	5.51639	27373.7	1.4486	1.54865	1203.94	92.6207	84.5305	5.8894
	2018-08-05	-1334	83.4197	84.2975	294.996	5.51052	5.52598	27373.8	1.44872	1.5489	1203.94	93.7031	90.6541	8.09029
	2018-09-05	-1333	83.5082	83.0869	295.08	5.99847	6.42373	27393.3	1.61638	1.86013	1204.91	94.1634	91.9725	3.04897
	2018-09-05	-1333	84.5872	93.1086	295.111	6.01398	6.45411	27393.5	1.61727	1.86188	1204.91	95.7163	100.759	2.19096
	2018-11-05	-1331	82.6054	72.1602	295.156	5.85303	6.03993	27416.5	1.65117	1.88708	1206.61	92.6786	82.0202	-5.04223
	2018-11-05	-1331	83.6086	81.4773	295.184	5.86119	6.05592	27416.6	1.65145	1.88762	1206.61	94.1138	90.1406	10.6584
	2018-12-05	-1330	84.6238	88.1328	295.324	5.85921	6.0175	27425.2	1.62193	1.8139	1207.2	95.4376	95.9126	3.97318
	2018-12-05	-1330	87.8155	117.777	295.415	6.69379	7.65259	27433.7	1.74937	2.06485	1207.36	100.567	124.933	-0.475037
	05/13/2018	-1329	87.7599	110.855	295.67	6.44566	7.08781	27450.9	1.69689	1.94231	1208.06	100.199	118.342	-24.3665
	05/13/2018	-1329	87.9055	112.208	295.674	6.44648	7.08941	27450.9	1.69689	1.94231	1208.06	100.411	119.54	-18.1423
	05/15/2018	-1327	87.1666	95.1458	296.061	6.12367	6.34826	27474.8	1.67821	1.86972	1209.47	98.9274	104.037	-19.1287
	05/16/2018	-1326	85.7259	80.5392	296.069	5.87376	5.84068	27476.7	1.62658	1.75644	1209.87	96.5998	90.1873	-5.10952
	05/16/2018	-1326	85.7259	80.5392	296.069	5.87376	5.84068	27476.7	1.62658	1.75644	1209.87	96.5998	90.1873	6.4125
	05/17/2018	-1325	85.3556	76.5425	296.081	5.63405	5.37368	27473.6	1.57653	1.65003	1210.12	95.7973	85.567	6.4125
	05/17/2018	-1325	85.3556	76.5425	296.081	5.63405	5.37368	27473.6	1.57653	1.65003	1210.12	95.7973	85.567	10.2303
	05/17/2018	-1325	85.9647	82.1996	296.098	5.66384	5.43205	27473.9	1.58026	1.65736	1210.13	96.6914	90.6256	10.2303
	05/18/2018	-1324	85.6029	78.0467	296.119	5.48593	5.09777	27468.5	1.53566	1.56463	1210.27	95.9557	86.2932	6.06577
	05/20/2018	-1322	85.8825	77.1575	296.267	5.36645	4.89046	27460.6	1.54187	1.56439	1210.77	96.0925	85.3552	9.66252
	05/21/2018	-1321	89.011	101.67	296.538	6.03173	6.16122	27475.6	1.64968	1.76591	1211.34	100.908	109.536	10.7373
	05/21/2018	-1321	89.1731	103.176	296.542	6.03173	6.16122	27475.6	1.64968	1.76591	1211.34	101.143	110.867	-8.62812
	05/23/2018	-1319	90.281	101.668	297.046	6.11267	6.23058	27498.7	1.70436	1.84446	1212.57	102.564	110.625	-9.72406
	05/24/2018	-1318	89.8295	94.3792	297.157	5.86321	5.73241	27498.5	1.65192	1.73271	1212.85	101.621	103.284	-8.06043
	05/25/2018	-1317	89.7508	91.131	297.255	6.15356	6.26937	27509.4	1.71385	1.84293	1213.39	101.62	101.536	-1.66227
	05/26/2018	-1316	90.3415	93.7224	297.388	6.08876	6.11826	27514.8	1.70656	1.81802	1213.8	102.307	103.483	0.0837985
	05/27/2018	-1315	94.1671	121.854	297.793	6.11625	6.14769	27521.2	1.72384	1.84105	1214.27	107.643	128.597	-1.17553
	05/28/2018	-1314	96.5257	134.446	298.232	6.58613	7.00823	27541	1.80302	1.98187	1214.97	111.175	141.944	-20.9543
	05/29/2018	-1313	94.9303	113.806	298.42	6.31735	6.44788	27546.7	1.74755	1.8618	1215.33	108.56	123.048	-30.7683
	05/29/2018	-1313	94.95	113.989	298.42	6.31735	6.44788	27546.7	1.74755	1.8618	1215.33	108.583	123.181	-14.4882
	05/29/2018	-1313	96.4334	127.767	298.463	6.91236	7.61363	27552.8	1.88711	2.13662	1215.5	111.148	137.691	-14.5978
	05/30/2018	-1312	95.089	110.147	298.63	6.63027	7.00488	27563.9	1.82905	2.00717	1216.04	108.877	121.093	-26.5435
	05/30/2018	-1312	96.1632	120.124	298.66	6.63027	7.00488	27563.9	1.82905	2.00717	1216.04	110.407	129.746	-12.2153
	05/31/2018	-1311	95.5797	109.724	298.843	6.35968	6.4448	27568.6	1.77277	1.88556	1216.4	109.233	119.628	-19.3388
	2018-02-06	-1309	92.4462	78.6209	298.834	5.85119	5.45541	27561.7	1.66537	1.664	1216.67	104.154	89.898	-10.3949
	2018-02-06	-1309	94.901	101.421	298.904	6.62373	6.96897	27569.6	1.86818	2.06339	1216.92	108.248	113.061	14.2557
	2018-03-06	-1308	93.5259	87.3978	298.914	6.44345	6.58095	27576.5	1.84372	2.00138	1217.44	106.045	99.7413	-4.81358
	2018-05-06	-1306	94.9198	93.3123	299.235	6.77308	7.09348	27613.2	1.93742	2.14621	1219.15	108.046	105.865	6.30409
	2018-06-06	-1305	95.0805	92.8139	299.32	7.18014	7.81072	27637.4	2.04391	2.3332	1220.18	108.468	106.659	2.18098
	2018-06-06	-1305	96.0608	101.919	299.348	7.18014	7.81072	27637.4	2.04391	2.3332	1220.18	109.856	114.513	1.80889
	2018-07-06	-1304	95.4315	93.9345	299.415	6.88711	7.18621	27647	1.98103	2.19184	1220.81	108.627	106.077	-4.65714
	2018-08-06	-1303	95.9537	96.2982	299.53	7.68684	8.6427	27682.7	2.13225	2.464	1222.02	109.839	110.882	2.54922
	2018-08-06	-1303	96.6282	102.563	299.549	7.87498	9.01129	27684.7	2.17468	2.54755	1222.07	110.945	117.139	-1.04317
	2018-09-06	-1302	96.45	98.1614	299.654	7.67651	8.52177	27707.8	2.12214	2.42064	1222.95	110.425	112.046	-6.19408
	2018-10-06	-1301	97.5159	104.357	299.832	7.92222	8.89089	27738.4	2.22164	2.5885	1224.19	112.031	118.249	-1.62143
	2018-10-06	-1301	102.001	146.019	299.96	8.64252	10.3021	27745.7	2.33969	2.82097	1224.34	118.925	157.254	-6.21763
	2018-10-06	-1301	102.001	146.019	299.96	8.64252	10.3021	27745.7	2.33969	2.82097	1224.34	118.925	157.254	-38.3286
	2018-11-06	-1300	100.315	123.602	300.182	8.28982	9.47839	27775.3	2.2677	2.65005	1225.41	116.127	136.32	-38.3286
	2018-11-06	-1300	100.315	123.602	300.182	8.28982	9.47839	27775.3	2.2677	2.65005	1225.41	116.127	136.32	-20.1928
	2018-12-06	-1299	98.6574	104.627	300.278	7.95151	8.72054	27795.6	2.19793	2.48949	1226.25	113.395	118.173	-20.1928
	06/13/2018	-1298	97.4034	91.5757	300.298	7.66654	8.09758	27808.9	2.13368	2.3451	1226.89	111.278	105.211	-4.7779
	06/13/2018	-1298	98.5085	101.84	300.33	7.66654	8.09758	27808.9	2.13368	2.3451	1226.89	112.854	114.13	6.06727
	06/14/2018	-1297	97.9382	94.6629	300.389	7.35366	7.45014	27814.3	2.06803	2.20301	1227.32	111.692	106.438	-1.27551
	06/15/2018	-1296	97.5652	90.0898	300.422	7.665	8.00351	27831.6	2.11847	2.28724	1227.99	111.27	103.347	5.25475
	06/15/2018	-1296	97.5652	90.0898	300.422	7.665	8.00351	27831.6	2.11847	2.28724	1227.99	111.27	103.347	7.92314
	06/15/2018	-1296	97.8981	93.1816	300.432	7.68051	8.03389	27831.8	2.11958	2.28942	1227.99	111.764	106.143	7.92314
	06/17/2018	-1294	98.3432	91.9137	300.661	7.39495	7.39275	27849.3	2.0537	2.13611	1228.85	111.951	103.773	5.62167
[truncated: 1,863 more rows]

## Sheet: Example athlete TL (S1-S2 Fig)
Month	Duration	Mean power	Work	TRIMP	NP_W	SS	SS CP	SS W'	SS Pmax	IF	TSS	CP	Wprime	Pmax
[truncated: 13 more rows]
